# Supplementary material for: Widespread use of ChatGPT and other Artificial Intelligence tools among medical students in Uganda: A cross-sectional study
Source: PLoS One. 2025 Jan 9;20(1):e0313776. doi: 10.1371/journal.pone.0313776 (PMC11717177; doi:10.1371/journal.pone.0313776)
Supplement: S1 Dataset — (XLSX) [file pone.0313776.s001.xlsx]

## Sheet: Role of Open AI languages su...
start	end	You have been invited to participate in this survey because you are an undergraduate medical student. This study is exploring the experiences, opportunities, threats, and challenges associated with the use of Open AI languages such as ChatGPT in medical education among undergraduate medical students and lecturers (educators).	Our findings shall guide the incorporation of this technology in education, such that its benefits are well utilized without impacting negatively on education. Our findings will also add to the existing body of knowledge and lay foundation for further studies on Open AI languages in medical education.	Rights as a participant: You have a right to either accept or refuse participating in this study. There is no penalty for refusal. Confidentiality: Data collected will be kept strictly confidential, and used only for research purposes. Your identity will be concealed, your identifiable information will not appear anywhere on the coded forms.	In case you have any questions about this study, Contact Ajalo Elizabeth, Principal Investigator (+256787068655) OR Busitema University Research and Ethics Chair person, Dr. Edith Mbabazi via edithmbabazi@gmail.com	Informed Consent to participate in the study: Please indicate by choosing Yes or No, if you agree or not to participate in this study.	Participant study ID	How old are you (in years)	What is your gender?	What is your religion?	Specify the other	What is your marital status?	Which University do you study from?	Current year of study	1. Have you ever heard of Open AI languages such as ChatGPT?	2. How did you get to know of Open AI languages such as ChatGPT?	2. How did you get to know of Open AI languages such as ChatGPT?/1. Friend	2. How did you get to know of Open AI languages such as ChatGPT?/2. Social media	2. How did you get to know of Open AI languages such as ChatGPT?/3. Lecturer	2. How did you get to know of Open AI languages such as ChatGPT?/4. Other	Specify the other	3. Have you ever used Open AI languages such as ChatGPT?	If yes, which Open AI languages have you ever used?	If yes, which Open AI languages have you ever used?/1. ChatGPT	If yes, which Open AI languages have you ever used?/2. BARD AI	If yes, which Open AI languages have you ever used?/3. Bing AI	If yes, which Open AI languages have you ever used?/4. Snapchat AI	If yes, which Open AI languages have you ever used?/5. Desktop AI	If yes, which Open AI languages have you ever used?/6. Write Sonic AI	If yes, which Open AI languages have you ever used?/7. Klap AI	If yes, which Open AI languages have you ever used?/8. Jasper AI	If yes, which Open AI languages have you ever used?/9. Quill bot AI	If yes, which Open AI languages have you ever used?/10. Other	Specify the other	What do you use/have used Open AI languages for?	What do you use/have used Open AI languages for?/1. Preparing for exams	What do you use/have used Open AI languages for?/2. Preparing for tutorials	What do you use/have used Open AI languages for?/3. Completing assignments	What do you use/have used Open AI languages for?/4. Research writing (e.g research proposal, manuscript writing e.t.c)	What do you use/have used Open AI languages for?/5. Writing letters	What do you use/have used Open AI languages for?/6. Transcription	What do you use/have used Open AI languages for?/7. Creating power point slides	What do you use/have used Open AI languages for?/8. Clinical decision making (e.g diagnosis)	What do you use/have used Open AI languages for?/9. Proofreading written work and checking for grammar, punctuation and spelling errors	What do you use/have used Open AI languages for?/10. Creating guidelines	What do you use/have used Open AI languages for?/11. Assist in replying to emails	What do you use/have used Open AI languages for?/12. Summarizing information	What do you use/have used Open AI languages for?/13. Non academic issues	What do you use/have used Open AI languages for?/15. Translating written work to different languages
2023-10-31 09:03:24	2023-10-31 09:16:03					1. Yes	1104	26	1. Female	2. Pentecostal/Born again		1. Single	2. Busitema University	1. Year 1	1. Yes	1. Friend	1	0	0	0		1. Yes	1. ChatGPT	1	0	0	0	0	0	0	0	0	0		1. Preparing for exams 2. Preparing for tutorials 3. Completing assignments 13. Non academic issues	1	1	1	0	0	0	0	0	0	0	0	0	1	0
2023-10-31 08:54:39	2023-10-31 09:16:47					1. Yes	1131	21	2. Male	3. Catholic		1. Single	2. Busitema University	1. Year 1	1. Yes	1. Friend	1	0	0	0		1. Yes	1. ChatGPT 2. BARD AI 3. Bing AI	1	1	1	0	0	0	0	0	0	0		1. Preparing for exams 2. Preparing for tutorials 3. Completing assignments 4. Research writing (e.g research proposal, manuscript writing e.t.c) 13. Non academic issues 16. Other	1	1	1	1	0	0	0	0	0	0	0	0	1	0
2023-10-31 09:06:23	2023-10-31 09:19:24					1. Yes	1129	27	2. Male	4. Muslim		1. Single	2. Busitema University	1. Year 1	1. Yes	3. Lecturer	0	0	1	0		1. Yes	1. ChatGPT 2. BARD AI 3. Bing AI	1	1	1	0	0	0	0	0	0	0		2. Preparing for tutorials 3. Completing assignments 13. Non academic issues	0	1	1	0	0	0	0	0	0	0	0	0	1	0
2023-10-31 09:07:34	2023-10-31 09:20:29					1. Yes	1122	21	1. Female	2. Pentecostal/Born again		1. Single	2. Busitema University	1. Year 1	1. Yes	1. Friend	1	0	0	0		1. Yes	1. ChatGPT	1	0	0	0	0	0	0	0	0	0		3. Completing assignments 4. Research writing (e.g research proposal, manuscript writing e.t.c)	0	0	1	1	0	0	0	0	0	0	0	0	0	0
2023-10-31 09:09:23	2023-10-31 09:22:29					1. Yes	1119	25	1. Female	3. Catholic		1. Single	2. Busitema University	1. Year 1	1. Yes	4. Other	0	0	0	1	Family member	1. Yes	1. ChatGPT	1	0	0	0	0	0	0	0	0	0		1. Preparing for exams 2. Preparing for tutorials 3. Completing assignments	1	1	1	0	0	0	0	0	0	0	0	0	0	0
2023-10-31 09:10:26	2023-10-31 09:26:43					1. Yes	1107	21	1. Female	1. Anglican/Protestant		1. Single	2. Busitema University	1. Year 1	1. Yes	1. Friend	1	0	0	0		1. Yes	1. ChatGPT 3. Bing AI	1	0	1	0	0	0	0	0	0	0		2. Preparing for tutorials	0	1	0	0	0	0	0	0	0	0	0	0	0	0
2023-10-31 09:16:09	2023-10-31 09:29:01					1. Yes	1139	26	1. Female	3. Catholic		1. Single	2. Busitema University	1. Year 1	1. Yes	1. Friend	1	0	0	0		1. Yes	1. ChatGPT 2. BARD AI 9. Quill bot AI	1	1	0	0	0	0	0	0	1	0		2. Preparing for tutorials 3. Completing assignments 5. Writing letters	0	1	1	0	1	0	0	0	0	0	0	0	0	0
2023-10-31 09:15:34	2023-10-31 09:30:43					1. Yes	1109	23	2. Male	3. Catholic		1. Single	2. Busitema University	1. Year 1	1. Yes	1. Friend	1	0	0	0		1. Yes	1. ChatGPT 3. Bing AI	1	0	1	0	0	0	0	0	0	0		1. Preparing for exams 2. Preparing for tutorials 3. Completing assignments 12. Summarizing information	1	1	1	0	0	0	0	0	0	0	0	1	0	0
2023-10-31 09:37:16	2023-10-31 09:37:39					0. No
2023-10-31 09:21:03	2023-10-31 09:37:53					1. Yes	1134	23	2. Male	3. Catholic		1. Single	2. Busitema University	1. Year 1	1. Yes	1. Friend 3. Lecturer	1	0	1	0		1. Yes	1. ChatGPT 3. Bing AI	1	0	1	0	0	0	0	0	0	0		1. Preparing for exams 2. Preparing for tutorials 3. Completing assignments 4. Research writing (e.g research proposal, manuscript writing e.t.c) 13. Non academic issues	1	1	1	1	0	0	0	0	0	0	0	0	1	0
2023-10-31 09:15:40	2023-10-31 09:37:59					1. Yes	1105	20	1. Female	3. Catholic		1. Single	2. Busitema University	1. Year 1	1. Yes	1. Friend	1	0	0	0		1. Yes	1. ChatGPT	1	0	0	0	0	0	0	0	0	0		2. Preparing for tutorials 3. Completing assignments	0	1	1	0	0	0	0	0	0	0	0	0	0	0
2023-10-31 09:22:35	2023-10-31 09:38:47					1. Yes	1144	20	1. Female	2. Pentecostal/Born again		1. Single	2. Busitema University	1. Year 1	1. Yes	1. Friend	1	0	0	0		1. Yes	1. ChatGPT 2. BARD AI 3. Bing AI	1	1	1	0	0	0	0	0	0	0		2. Preparing for tutorials 3. Completing assignments 4. Research writing (e.g research proposal, manuscript writing e.t.c) 11. Assist in replying to emails 12. Summarizing information	0	1	1	1	0	0	0	0	0	0	1	1	0	0
2023-10-31 09:20:09	2023-10-31 09:39:43					1. Yes	1136	20	2. Male	2. Pentecostal/Born again		1. Single	2. Busitema University	1. Year 1	1. Yes	1. Friend	1	0	0	0		1. Yes	1. ChatGPT	1	0	0	0	0	0	0	0	0	0		1. Preparing for exams 2. Preparing for tutorials 3. Completing assignments 12. Summarizing information	1	1	1	0	0	0	0	0	0	0	0	1	0	0
2023-10-31 09:31:01	2023-10-31 09:39:58					1. Yes	1118	20	1. Female	3. Catholic		1. Single	2. Busitema University	1. Year 1	1. Yes	4. Other	0	0	0	1	A facilitator during one of the trainings I attended	1. Yes	1. ChatGPT 3. Bing AI 4. Snapchat AI	1	0	1	1	0	0	0	0	0	0		2. Preparing for tutorials 3. Completing assignments	0	1	1	0	0	0	0	0	0	0	0	0	0	0
2023-10-31 09:33:17	2023-10-31 09:42:35					1. Yes	1126	21	1. Female	2. Pentecostal/Born again		1. Single	2. Busitema University	1. Year 1	1. Yes	1. Friend	1	0	0	0		1. Yes	1. ChatGPT	1	0	0	0	0	0	0	0	0	0		1. Preparing for exams 2. Preparing for tutorials 3. Completing assignments	1	1	1	0	0	0	0	0	0	0	0	0	0	0
2023-10-31 09:56:36	2023-10-31 10:01:36					1. Yes	1134	23	2. Male	3. Catholic		1. Single	2. Busitema University	1. Year 1	1. Yes	1. Friend 3. Lecturer	1	0	1	0		1. Yes	1. ChatGPT 3. Bing AI	1	0	1	0	0	0	0	0	0	0		1. Preparing for exams 2. Preparing for tutorials 3. Completing assignments 4. Research writing (e.g research proposal, manuscript writing e.t.c)	1	1	1	1	0	0	0	0	0	0	0	0	0	0
2023-10-31 09:56:27	2023-10-31 10:10:26					1. Yes	1112	21	2. Male	1. Anglican/Protestant		1. Single	2. Busitema University	1. Year 1	1. Yes	2. Social media	0	1	0	0		1. Yes	1. ChatGPT 3. Bing AI 4. Snapchat AI	1	0	1	1	0	0	0	0	0	0		1. Preparing for exams 2. Preparing for tutorials 3. Completing assignments 4. Research writing (e.g research proposal, manuscript writing e.t.c)	1	1	1	1	0	0	0	0	0	0	0	0	0	0
2023-10-31 11:54:43	2023-10-31 12:11:07					1. Yes	112	22	2. Male	3. Catholic		1. Single	2. Busitema University	1. Year 1	1. Yes	3. Lecturer	0	0	1	0		1. Yes	1. ChatGPT 3. Bing AI	1	0	1	0	0	0	0	0	0	0		1. Preparing for exams 2. Preparing for tutorials 15. Translating written work to different languages	1	1	0	0	0	0	0	0	0	0	0	0	0	1
2023-10-31 12:23:08	2023-10-31 12:39:29					1. Yes	103	40	2. Male	4. Muslim		2. Married	2. Busitema University	1. Year 1	1. Yes	1. Friend	1	0	0	0		1. Yes	1. ChatGPT 3. Bing AI	1	0	1	0	0	0	0	0	0	0		1. Preparing for exams 2. Preparing for tutorials 3. Completing assignments	1	1	1	0	0	0	0	0	0	0	0	0	0	0
2023-10-31 13:19:32	2023-10-31 13:28:10					1. Yes	11085	22	2. Male	3. Catholic		1. Single	2. Busitema University	1. Year 1	1. Yes	2. Social media	0	1	0	0		1. Yes	1. ChatGPT 2. BARD AI	1	1	0	0	0	0	0	0	0	0		1. Preparing for exams 2. Preparing for tutorials 3. Completing assignments 4. Research writing (e.g research proposal, manuscript writing e.t.c)	1	1	1	1	0	0	0	0	0	0	0	0	0	0
2023-10-31 13:05:46	2023-10-31 13:33:56					1. Yes	3	25	1. Female	5. Seventh Day Adventist		1. Single	4. Mbarara University of Science and Technology	1. Year 1	1. Yes	3. Lecturer	0	0	1	0		1. Yes	1. ChatGPT 3. Bing AI	1	0	1	0	0	0	0	0	0	0		3. Completing assignments	0	0	1	0	0	0	0	0	0	0	0	0	0	0
2023-10-31 13:53:24	2023-10-31 14:00:22					1. Yes	1325	23	1. Female	2. Pentecostal/Born again		1. Single	2. Busitema University	3. Year 3	1. Yes	1. Friend 2. Social media	1	1	0	0		1. Yes	1. ChatGPT	1	0	0	0	0	0	0	0	0	0		5. Writing letters 12. Summarizing information 13. Non academic issues	0	0	0	0	1	0	0	0	0	0	0	1	1	0
2023-10-31 13:51:09	2023-10-31 14:00:40					1. Yes	1110	20	2. Male	3. Catholic		1. Single	2. Busitema University	1. Year 1	1. Yes	1. Friend	1	0	0	0		1. Yes	1. ChatGPT 3. Bing AI 4. Snapchat AI	1	0	1	1	0	0	0	0	0	0		4. Research writing (e.g research proposal, manuscript writing e.t.c)	0	0	0	1	0	0	0	0	0	0	0	0	0	0
2023-10-31 13:48:03	2023-10-31 14:02:22					1. Yes	1336	28	2. Male	3. Catholic		1. Single	2. Busitema University	3. Year 3	1. Yes	2. Social media	0	1	0	0		1. Yes	1. ChatGPT	1	0	0	0	0	0	0	0	0	0		2. Preparing for tutorials 3. Completing assignments	0	1	1	0	0	0	0	0	0	0	0	0	0	0
2023-10-31 14:05:46	2023-10-31 14:10:46					1. Yes	1316	35	2. Male	3. Catholic		2. Married	2. Busitema University	3. Year 3	2. No							2. No
2023-10-31 14:22:53	2023-10-31 14:37:05					1. Yes	1328	22	1. Female	4. Muslim		1. Single	2. Busitema University	3. Year 3	1. Yes	1. Friend 2. Social media	1	1	0	0		1. Yes	1. ChatGPT 3. Bing AI	1	0	1	0	0	0	0	0	0	0		3. Completing assignments 5. Writing letters 12. Summarizing information 13. Non academic issues	0	0	1	0	1	0	0	0	0	0	0	1	1	0
2023-10-31 14:00:22	2023-10-31 14:39:22					1. Yes	1337	22	2. Male	1. Anglican/Protestant		1. Single	2. Busitema University	3. Year 3	1. Yes	2. Social media	0	1	0	0		1. Yes	1. ChatGPT	1	0	0	0	0	0	0	0	0	0		1. Preparing for exams 2. Preparing for tutorials	1	1	0	0	0	0	0	0	0	0	0	0	0	0
2023-10-31 14:10:46	2023-10-31 14:41:22					1. Yes	1316	35	2. Male	3. Catholic		2. Married	2. Busitema University	3. Year 3	1. Yes	1. Friend	1	0	0	0		1. Yes	1. ChatGPT	1	0	0	0	0	0	0	0	0	0		1. Preparing for exams	1	0	0	0	0	0	0	0	0	0	0	0	0	0
2023-10-31 14:12:08	2023-10-31 14:45:18					1. Yes	1140	24	2. Male	4. Muslim		1. Single	2. Busitema University	1. Year 1	1. Yes	1. Friend	1	0	0	0		1. Yes	1. ChatGPT	1	0	0	0	0	0	0	0	0	0		4. Research writing (e.g research proposal, manuscript writing e.t.c)	0	0	0	1	0	0	0	0	0	0	0	0	0	0
2023-10-31 14:39:22	2023-10-31 14:46:13					1. Yes	1338	24	2. Male	4. Muslim		1. Single	2. Busitema University	3. Year 3	1. Yes	1. Friend	1	0	0	0		1. Yes	1. ChatGPT	1	0	0	0	0	0	0	0	0	0		1. Preparing for exams 2. Preparing for tutorials 3. Completing assignments 4. Research writing (e.g research proposal, manuscript writing e.t.c) 6. Transcription 7. Creating power point slides	1	1	1	1	0	1	1	0	0	0	0	0	0	0
2023-10-31 14:46:14	2023-10-31 14:54:28					1. Yes	1303	25	1. Female	3. Catholic		1. Single	2. Busitema University	3. Year 3	1. Yes	1. Friend	1	0	0	0		1. Yes	1. ChatGPT	1	0	0	0	0	0	0	0	0	0		1. Preparing for exams 3. Completing assignments	1	0	1	0	0	0	0	0	0	0	0	0	0	0
2023-10-31 14:43:33	2023-10-31 15:05:13					1. Yes	1335	24	2. Male	3. Catholic		1. Single	2. Busitema University	3. Year 3	1. Yes	1. Friend 2. Social media	1	1	0	0		1. Yes	1. ChatGPT 2. BARD AI	1	1	0	0	0	0	0	0	0	0		3. Completing assignments 5. Writing letters 9. Proofreading written work and checking for grammar, punctuation and spelling errors 13. Non academic issues	0	0	1	0	1	0	0	0	1	0	0	0	1	0
2023-10-31 15:08:50	2023-10-31 15:18:04					1. Yes	1135	22	2. Male	2. Pentecostal/Born again		1. Single	2. Busitema University	1. Year 1	1. Yes	1. Friend	1	0	0	0		1. Yes	1. ChatGPT 2. BARD AI	1	1	0	0	0	0	0	0	0	0		1. Preparing for exams 2. Preparing for tutorials 3. Completing assignments 4. Research writing (e.g research proposal, manuscript writing e.t.c)	1	1	1	1	0	0	0	0	0	0	0	0	0	0
2023-10-31 15:12:47	2023-10-31 15:21:13					1. Yes	1335	24	2. Male	3. Catholic		1. Single	2. Busitema University	3. Year 3	1. Yes	1. Friend 2. Social media	1	1	0	0		1. Yes	1. ChatGPT 2. BARD AI	1	1	0	0	0	0	0	0	0	0		3. Completing assignments 5. Writing letters	0	0	1	0	1	0	0	0	0	0	0	0	0	0
2023-10-31 15:18:04	2023-10-31 15:22:52					1. Yes	1135	22	2. Male	2. Pentecostal/Born again		1. Single	2. Busitema University	1. Year 1	1. Yes	1. Friend	1	0	0	0		1. Yes	1. ChatGPT	1	0	0	0	0	0	0	0	0	0		1. Preparing for exams 2. Preparing for tutorials 3. Completing assignments 4. Research writing (e.g research proposal, manuscript writing e.t.c)	1	1	1	1	0	0	0	0	0	0	0	0	0	0
2023-10-31 15:23:52	2023-10-31 15:30:53					1. Yes	1436	24	2. Male	2. Pentecostal/Born again		1. Single	2. Busitema University	4. Year 4	1. Yes	1. Friend	1	0	0	0		1. Yes	1. ChatGPT	1	0	0	0	0	0	0	0	0	0		13. Non academic issues	0	0	0	0	0	0	0	0	0	0	0	0	1	0
2023-10-31 15:59:02	2023-10-31 16:00:09					1. Yes	1415	25	2. Male	1. Anglican/Protestant		2. Married	2. Busitema University	4. Year 4	1. Yes	1. Friend	1	0	0	0		2. No
2023-10-31 16:00:09	2023-10-31 16:02:25					1. Yes	1415	25	2. Male	1. Anglican/Protestant		2. Married	2. Busitema University	4. Year 4	1. Yes	1. Friend	1	0	0	0		2. No
2023-10-31 16:00:13	2023-10-31 16:04:43					1. Yes	145	38	1. Female	2. Pentecostal/Born again		2. Married	2. Busitema University	4. Year 4	1. Yes	1. Friend	1	0	0	0		2. No
2023-10-31 15:57:52	2023-10-31 16:11:35					1. Yes	1424	40	1. Female	3. Catholic		2. Married	2. Busitema University	4. Year 4	1. Yes	1. Friend	1	0	0	0		1. Yes	1. ChatGPT	1	0	0	0	0	0	0	0	0	0		3. Completing assignments	0	0	1	0	0	0	0	0	0	0	0	0	0	0
2023-10-31 15:58:10	2023-10-31 16:12:28					1. Yes	1407	36	1. Female	3. Catholic		2. Married	2. Busitema University	4. Year 4	1. Yes	1. Friend	1	0	0	0		1. Yes	1. ChatGPT	1	0	0	0	0	0	0	0	0	0		3. Completing assignments	0	0	1	0	0	0	0	0	0	0	0	0	0	0
2023-10-31 17:09:37	2023-10-31 17:14:14					1. Yes	1428	28	2. Male	1. Anglican/Protestant		1. Single	2. Busitema University	4. Year 4	1. Yes	1. Friend 2. Social media	1	1	0	0		1. Yes	1. ChatGPT 2. BARD AI	1	1	0	0	0	0	0	0	0	0		2. Preparing for tutorials 3. Completing assignments 5. Writing letters 11. Assist in replying to emails 12. Summarizing information 13. Non academic issues	0	1	1	0	1	0	0	0	0	0	1	1	1	0
2023-10-31 17:07:08	2023-10-31 17:14:04					1. Yes	1438	24	2. Male	1. Anglican/Protestant		1. Single	2. Busitema University	4. Year 4	1. Yes	2. Social media	0	1	0	0		1. Yes	1. ChatGPT	1	0	0	0	0	0	0	0	0	0		2. Preparing for tutorials 3. Completing assignments 4. Research writing (e.g research proposal, manuscript writing e.t.c) 5. Writing letters 8. Clinical decision making (e.g diagnosis) 12. Summarizing information 15. Translating written work to different languages	0	1	1	1	1	0	0	1	0	0	0	1	0	1
2023-10-31 17:30:27	2023-10-31 17:36:33					1. Yes	3121	20	2. Male	1. Anglican/Protestant		1. Single	4. Mbarara University of Science and Technology	1. Year 1	1. Yes	1. Friend	1	0	0	0		1. Yes	1. ChatGPT 3. Bing AI	1	0	1	0	0	0	0	0	0	0		2. Preparing for tutorials 3. Completing assignments	0	1	1	0	0	0	0	0	0	0	0	0	0	0
2023-10-31 17:36:33	2023-10-31 17:37:03					0. No
2023-10-31 17:37:03	2023-10-31 17:37:24					0. No
2023-10-29 22:58:16	2023-10-31 17:57:42					1. Yes	3201	20	2. Male	3. Catholic		1. Single	4. Mbarara University of Science and Technology	2. Year 2	1. Yes	2. Social media	0	1	0	0		1. Yes	1. ChatGPT	1	0	0	0	0	0	0	0	0	0		3. Completing assignments	0	0	1	0	0	0	0	0	0	0	0	0	0	0
2023-10-31 18:27:14	2023-10-31 18:31:04					1. Yes	1223	23	2. Male	4. Muslim		1. Single	2. Busitema University	2. Year 2	2. No							2. No
2023-10-31 18:31:25	2023-10-31 18:33:26					1. Yes	786421963	28	2. Male	3. Catholic		1. Single	2. Busitema University	2. Year 2	1. Yes	2. Social media	0	1	0	0		2. No
2023-10-31 18:32:06	2023-10-31 18:37:42					1. Yes	1213	33	1. Female	3. Catholic		2. Married	2. Busitema University	2. Year 2	2. No							2. No
2023-10-31 18:32:18	2023-10-31 18:38:08					1. Yes	1229	21	1. Female	3. Catholic		1. Single	2. Busitema University	2. Year 2	1. Yes	1. Friend	1	0	0	0		1. Yes	1. ChatGPT	1	0	0	0	0	0	0	0	0	0		1. Preparing for exams 2. Preparing for tutorials 3. Completing assignments	1	1	1	0	0	0	0	0	0	0	0	0	0	0
2023-10-31 18:33:53	2023-10-31 18:38:23					1. Yes	1209	32	2. Male	3. Catholic		1. Single	2. Busitema University	3. Year 3	2. No							2. No
2023-10-31 18:31:33	2023-10-31 18:39:55					1. Yes	1206	21	2. Male	3. Catholic		1. Single	2. Busitema University	3. Year 3	1. Yes	1. Friend	1	0	0	0		1. Yes	1. ChatGPT 3. Bing AI	1	0	1	0	0	0	0	0	0	0		1. Preparing for exams 2. Preparing for tutorials 3. Completing assignments 12. Summarizing information	1	1	1	0	0	0	0	0	0	0	0	1	0	0
2023-10-31 18:36:14	2023-10-31 18:39:56					1. Yes	1238	27	2. Male	1. Anglican/Protestant		2. Married	2. Busitema University	2. Year 2	2. No							2. No
2023-10-31 18:38:23	2023-10-31 18:39:49					1. Yes	1209	32	2. Male	3. Catholic		1. Single	2. Busitema University	3. Year 3	2. No							2. No
2023-10-31 18:32:26	2023-10-31 18:40:28					1. Yes	1235	22	2. Male	2. Pentecostal/Born again		1. Single	2. Busitema University	3. Year 3	1. Yes	1. Friend	1	0	0	0		1. Yes	1. ChatGPT	1	0	0	0	0	0	0	0	0	0		2. Preparing for tutorials 6. Transcription	0	1	0	0	0	1	0	0	0	0	0	0	0	0
2023-10-31 18:38:09	2023-10-31 18:41:13					1. Yes	1229	21	1. Female	3. Catholic		1. Single	2. Busitema University	2. Year 2	1. Yes	1. Friend	1	0	0	0		1. Yes	1. ChatGPT	1	0	0	0	0	0	0	0	0	0		1. Preparing for exams 2. Preparing for tutorials 3. Completing assignments	1	1	1	0	0	0	0	0	0	0	0	0	0	0
2023-10-31 18:34:48	2023-10-31 18:42:28					1. Yes	1222	21	1. Female	2. Pentecostal/Born again		1. Single	2. Busitema University	2. Year 2	1. Yes	2. Social media	0	1	0	0		1. Yes	1. ChatGPT	1	0	0	0	0	0	0	0	0	0		2. Preparing for tutorials 3. Completing assignments 4. Research writing (e.g research proposal, manuscript writing e.t.c) 10. Creating guidelines	0	1	1	1	0	0	0	0	0	1	0	0	0	0
2023-10-31 18:29:21	2023-10-31 18:42:49					1. Yes	1220	22	2. Male	3. Catholic		1. Single	2. Busitema University	2. Year 2	1. Yes	1. Friend	1	0	0	0		1. Yes	1. ChatGPT	1	0	0	0	0	0	0	0	0	0		2. Preparing for tutorials 3. Completing assignments	0	1	1	0	0	0	0	0	0	0	0	0	0	0
2023-10-31 18:34:48	2023-10-31 18:43:36					1. Yes	12333	22	1. Female	2. Pentecostal/Born again		1. Single	2. Busitema University	2. Year 2	1. Yes	1. Friend	1	0	0	0		1. Yes	1. ChatGPT	1	0	0	0	0	0	0	0	0	0		2. Preparing for tutorials 4. Research writing (e.g research proposal, manuscript writing e.t.c)	0	1	0	1	0	0	0	0	0	0	0	0	0	0
2023-10-31 18:39:55	2023-10-31 18:44:26					1. Yes	1206	21	2. Male	3. Catholic		1. Single	2. Busitema University	2. Year 2	1. Yes	1. Friend	1	0	0	0		1. Yes	1. ChatGPT 3. Bing AI	1	0	1	0	0	0	0	0	0	0		1. Preparing for exams 2. Preparing for tutorials 3. Completing assignments 12. Summarizing information	1	1	1	0	0	0	0	0	0	0	0	1	0	0
2023-10-31 18:35:07	2023-10-31 18:44:25					1. Yes	1201	22	2. Male	1. Anglican/Protestant		1. Single	2. Busitema University	2. Year 2	1. Yes	1. Friend	1	0	0	0		1. Yes	1. ChatGPT	1	0	0	0	0	0	0	0	0	0		2. Preparing for tutorials 3. Completing assignments 4. Research writing (e.g research proposal, manuscript writing e.t.c) 5. Writing letters 10. Creating guidelines 11. Assist in replying to emails 12. Summarizing information 13. Non academic issues	0	1	1	1	1	0	0	0	0	1	1	1	1	0
2023-10-31 18:39:55	2023-10-31 18:45:22					0. No
2023-10-31 18:43:35	2023-10-31 18:45:23					1. Yes	1216	32	2. Male	3. Catholic		2. Married	2. Busitema University	2. Year 2	2. No							2. No
2023-10-31 18:35:11	2023-10-31 18:45:39					1. Yes	1208	22	2. Male	2. Pentecostal/Born again		1. Single	2. Busitema University	2. Year 2	1. Yes	2. Social media	0	1	0	0		1. Yes	1. ChatGPT	1	0	0	0	0	0	0	0	0	0		3. Completing assignments 4. Research writing (e.g research proposal, manuscript writing e.t.c)	0	0	1	1	0	0	0	0	0	0	0	0	0	0
2023-10-31 18:42:31	2023-10-31 18:46:14					1. Yes	1230	25	1. Female	3. Catholic		2. Married	2. Busitema University	2. Year 2	1. Yes	1. Friend	1	0	0	0		1. Yes	1. ChatGPT	1	0	0	0	0	0	0	0	0	0		1. Preparing for exams 2. Preparing for tutorials 4. Research writing (e.g research proposal, manuscript writing e.t.c) 12. Summarizing information	1	1	0	1	0	0	0	0	0	0	0	1	0	0
2023-10-31 18:45:24	2023-10-31 18:46:14					1. Yes	1216	32	2. Male	3. Catholic		2. Married	2. Busitema University	2. Year 2	2. No							2. No
2023-10-31 18:37:11	2023-10-31 18:47:38					1. Yes	1218	21	1. Female	2. Pentecostal/Born again		1. Single	2. Busitema University	2. Year 2	1. Yes	1. Friend	1	0	0	0		1. Yes	1. ChatGPT	1	0	0	0	0	0	0	0	0	0		3. Completing assignments 4. Research writing (e.g research proposal, manuscript writing e.t.c) 8. Clinical decision making (e.g diagnosis)	0	0	1	1	0	0	0	1	0	0	0	0	0	0
2023-10-31 18:37:57	2023-10-31 18:47:39					1. Yes	1219	21	1. Female	1. Anglican/Protestant		1. Single	2. Busitema University	2. Year 2	1. Yes	1. Friend	1	0	0	0		1. Yes	1. ChatGPT 4. Snapchat AI	1	0	0	1	0	0	0	0	0	0		2. Preparing for tutorials 3. Completing assignments	0	1	1	0	0	0	0	0	0	0	0	0	0	0
2023-10-31 18:44:18	2023-10-31 18:49:12					1. Yes	1244	23	2. Male	1. Anglican/Protestant		3. Cohabiting	2. Busitema University	2. Year 2	1. Yes	1. Friend	1	0	0	0		1. Yes	1. ChatGPT	1	0	0	0	0	0	0	0	0	0		1. Preparing for exams 2. Preparing for tutorials	1	1	0	0	0	0	0	0	0	0	0	0	0	0
2023-10-31 18:47:38	2023-10-31 18:49:27					1. Yes	1224	21	2. Male	1. Anglican/Protestant		1. Single	2. Busitema University	2. Year 2	2. No							2. No
2023-10-31 18:49:23	2023-10-31 18:50:56					1. Yes	1231	22	1. Female	1. Anglican/Protestant		1. Single	2. Busitema University	2. Year 2	1. Yes	2. Social media	0	1	0	0		2. No
2023-10-31 18:51:12	2023-10-31 18:52:03					1. Yes	1236	31	2. Male	5. Seventh Day Adventist		1. Single	2. Busitema University	3. Year 3	1. Yes	1. Friend	1	0	0	0		2. No
2023-10-31 18:43:58	2023-10-31 18:55:03					1. Yes	1101	26	2. Male	1. Anglican/Protestant		1. Single	2. Busitema University	1. Year 1	1. Yes	1. Friend	1	0	0	0		1. Yes	1. ChatGPT 2. BARD AI	1	1	0	0	0	0	0	0	0	0		12. Summarizing information	0	0	0	0	0	0	0	0	0	0	0	1	0	0
2023-10-31 18:39:26	2023-10-31 18:56:03					1. Yes	1207	22	2. Male	3. Catholic		1. Single	2. Busitema University	2. Year 2	1. Yes	1. Friend	1	0	0	0		1. Yes	1. ChatGPT	1	0	0	0	0	0	0	0	0	0		12. Summarizing information 13. Non academic issues	0	0	0	0	0	0	0	0	0	0	0	1	1	0
2023-10-31 18:55:31	2023-10-31 18:56:10					1. Yes	1236	31	2. Male	5. Seventh Day Adventist		1. Single	2. Busitema University	2. Year 2	1. Yes	1. Friend	1	0	0	0		2. No
2023-10-31 18:51:50	2023-10-31 19:00:18					1. Yes	1243	33	2. Male	2. Pentecostal/Born again		2. Married	2. Busitema University	2. Year 2	1. Yes	1. Friend	1	0	0	0		1. Yes	1. ChatGPT	1	0	0	0	0	0	0	0	0	0		1. Preparing for exams 2. Preparing for tutorials	1	1	0	0	0	0	0	0	0	0	0	0	0	0
2023-10-31 18:50:56	2023-10-31 19:01:38					1. Yes	1231	22	1. Female	1. Anglican/Protestant		1. Single	2. Busitema University	2. Year 2	1. Yes	2. Social media	0	1	0	0		1. Yes	1. ChatGPT	1	0	0	0	0	0	0	0	0	0		1. Preparing for exams 9. Proofreading written work and checking for grammar, punctuation and spelling errors 12. Summarizing information	1	0	0	0	0	0	0	0	1	0	0	1	0	0
2023-10-31 18:43:36	2023-10-31 19:06:17					1. Yes	1233	22	1. Female	2. Pentecostal/Born again		1. Single	2. Busitema University	2. Year 2	1. Yes	1. Friend	1	0	0	0		1. Yes	1. ChatGPT	1	0	0	0	0	0	0	0	0	0		4. Research writing (e.g research proposal, manuscript writing e.t.c)	0	0	0	1	0	0	0	0	0	0	0	0	0	0
2023-10-31 19:05:08	2023-10-31 19:10:34					1. Yes	1114	22	2. Male	1. Anglican/Protestant		1. Single	2. Busitema University	1. Year 1	1. Yes	1. Friend	1	0	0	0		1. Yes	1. ChatGPT 2. BARD AI 3. Bing AI	1	1	1	0	0	0	0	0	0	0		2. Preparing for tutorials 3. Completing assignments 5. Writing letters	0	1	1	0	1	0	0	0	0	0	0	0	0	0
2023-10-31 19:14:24	2023-10-31 19:19:58					1. Yes	1221	28	1. Female	5. Seventh Day Adventist		2. Married	2. Busitema University	2. Year 2	2. No							2. No
2023-10-31 19:19:58	2023-10-31 19:21:10					1. Yes	1221	28	1. Female	5. Seventh Day Adventist		2. Married	2. Busitema University	2. Year 2	2. No							2. No
2023-10-31 19:21:11	2023-10-31 19:22:25					1. Yes	1221	28	1. Female	5. Seventh Day Adventist		2. Married	2. Busitema University	2. Year 2	2. No							2. No
2023-10-31 19:07:29	2023-10-31 19:29:41					1. Yes	1213	33	1. Female	3. Catholic		2. Married	2. Busitema University	2. Year 2	1. Yes	1. Friend	1	0	0	0		1. Yes	1. ChatGPT	1	0	0	0	0	0	0	0	0	0		1. Preparing for exams	1	0	0	0	0	0	0	0	0	0	0	0	0	0
2023-10-31 19:30:21	2023-10-31 19:41:50					1. Yes	1203	21	2. Male	2. Pentecostal/Born again		1. Single	2. Busitema University	2. Year 2	1. Yes	1. Friend	1	0	0	0		1. Yes	1. ChatGPT	1	0	0	0	0	0	0	0	0	0		4. Research writing (e.g research proposal, manuscript writing e.t.c)	0	0	0	1	0	0	0	0	0	0	0	0	0	0
2023-10-31 19:27:40	2023-10-31 19:43:30					1. Yes	2100403633	32	2. Male	1. Anglican/Protestant		2. Married	2. Busitema University	3. Year 3	1. Yes	1. Friend	1	0	0	0		1. Yes	1. ChatGPT 2. BARD AI	1	1	0	0	0	0	0	0	0	0		2. Preparing for tutorials 3. Completing assignments	0	1	1	0	0	0	0	0	0	0	0	0	0	0
2023-10-31 19:42:28	2023-10-31 19:44:21					1. Yes	1204	22	2. Male	3. Catholic		1. Single	2. Busitema University	2. Year 2	1. Yes	1. Friend	1	0	0	0		2. No
2023-10-31 19:42:21	2023-10-31 19:47:12					1. Yes	1217	33	2. Male	5. Seventh Day Adventist		2. Married	2. Busitema University	2. Year 2	2. No							2. No
2023-10-31 19:50:14	2023-10-31 19:51:58					1. Yes	1212	34	2. Male	2. Pentecostal/Born again		2. Married	2. Busitema University	2. Year 2	2. No							2. No
2023-10-31 19:51:58	2023-10-31 19:53:04					1. Yes	1212	34	2. Male	2. Pentecostal/Born again		2. Married	2. Busitema University	2. Year 2	2. No							2. No
2023-10-31 18:49:27	2023-10-31 19:56:47					1. Yes	1227	21	1. Female	1. Anglican/Protestant		1. Single	2. Busitema University	2. Year 2	1. Yes	1. Friend	1	0	0	0		1. Yes	1. ChatGPT	1	0	0	0	0	0	0	0	0	0		1. Preparing for exams 2. Preparing for tutorials	1	1	0	0	0	0	0	0	0	0	0	0	0	0
2023-10-31 19:51:38	2023-10-31 20:03:20					1. Yes	1202	22	2. Male	4. Muslim		1. Single	2. Busitema University	2. Year 2	1. Yes	1. Friend	1	0	0	0		1. Yes	1. ChatGPT 2. BARD AI 4. Snapchat AI	1	1	0	1	0	0	0	0	0	0		2. Preparing for tutorials 3. Completing assignments 13. Non academic issues 16. Other	0	1	1	0	0	0	0	0	0	0	0	0	1	0
2023-10-31 20:06:27	2023-10-31 20:07:09					1. Yes	1241	28	2. Male	3. Catholic		1. Single	2. Busitema University	2. Year 2	1. Yes	2. Social media	0	1	0	0		2. No
2023-10-31 19:43:30	2023-10-31 20:09:05					1. Yes	1242	32	2. Male	1. Anglican/Protestant		2. Married	2. Busitema University	2. Year 2	1. Yes	1. Friend	1	0	0	0		1. Yes	1. ChatGPT 2. BARD AI	1	1	0	0	0	0	0	0	0	0		2. Preparing for tutorials 3. Completing assignments	0	1	1	0	0	0	0	0	0	0	0	0	0	0
2023-10-31 20:07:09	2023-10-31 20:08:43					1. Yes	1241	28	2. Male	3. Catholic		1. Single	2. Busitema University	2. Year 2	1. Yes	2. Social media	0	1	0	0		2. No
2023-10-31 20:01:04	2023-10-31 20:14:04					1. Yes	1232	22	1. Female	2. Pentecostal/Born again		1. Single	2. Busitema University	3. Year 3	1. Yes	1. Friend	1	0	0	0		1. Yes	1. ChatGPT	1	0	0	0	0	0	0	0	0	0		3. Completing assignments 4. Research writing (e.g research proposal, manuscript writing e.t.c) 5. Writing letters 12. Summarizing information 13. Non academic issues	0	0	1	1	1	0	0	0	0	0	0	1	1	0
2023-10-31 20:15:51	2023-10-31 20:16:53					1. Yes	1225	20	1. Female	2. Pentecostal/Born again		1. Single	2. Busitema University	2. Year 2	2. No							2. No
2023-10-31 20:10:16	2023-10-31 20:17:29					1. Yes	1234	32	2. Male	2. Pentecostal/Born again		1. Single	2. Busitema University	2. Year 2	2. No							2. No
2023-10-31 20:16:54	2023-10-31 20:17:49					1. Yes	1225	20	1. Female	2. Pentecostal/Born again		1. Single	2. Busitema University	2. Year 2	2. No							2. No
2023-10-31 20:21:55	2023-10-31 20:31:28					1. Yes	1205	27	2. Male	1. Anglican/Protestant		1. Single	2. Busitema University	2. Year 2	1. Yes	1. Friend	1	0	0	0		1. Yes	1. ChatGPT	1	0	0	0	0	0	0	0	0	0		1. Preparing for exams	1	0	0	0	0	0	0	0	0	0	0	0	0	0
2023-10-31 20:18:42	2023-10-31 20:35:04					1. Yes	1111	21	1. Female	1. Anglican/Protestant		1. Single	2. Busitema University	1. Year 1	1. Yes	1. Friend	1	0	0	0		1. Yes	1. ChatGPT 3. Bing AI	1	0	1	0	0	0	0	0	0	0		1. Preparing for exams 2. Preparing for tutorials 3. Completing assignments 5. Writing letters 13. Non academic issues	1	1	1	0	1	0	0	0	0	0	0	0	1	0
2023-10-31 21:24:35	2023-10-31 21:27:57					1. Yes	1214	33	1. Female	2. Pentecostal/Born again		2. Married	2. Busitema University	2. Year 2	1. Yes	1. Friend	1	0	0	0		2. No
2023-10-31 21:59:38	2023-10-31 22:03:00					1. Yes	1214	33	1. Female	2. Pentecostal/Born again		2. Married	2. Busitema University	2. Year 2	1. Yes	1. Friend	1	0	0	0		2. No
2023-10-31 22:03:00	2023-10-31 22:04:03					1. Yes	1214	33	1. Female	2. Pentecostal/Born again		2. Married	2. Busitema University	2. Year 2	1. Yes	1. Friend	1	0	0	0		2. No
2023-10-31 22:25:20	2023-10-31 22:26:26					1. Yes	2360	26	2. Male	3. Catholic		1. Single	2. Busitema University	2. Year 2	1. Yes	2. Social media	0	1	0	0		2. No
2023-10-31 22:26:26	2023-10-31 22:27:58					1. Yes	2360	26	2. Male	3. Catholic		1. Single	2. Busitema University	2. Year 2	1. Yes	2. Social media	0	1	0	0		2. No
2023-10-31 23:30:18	2023-10-31 23:33:05					1. Yes	1215	22	2. Male	5. Seventh Day Adventist		1. Single	2. Busitema University	3. Year 3	1. Yes	1. Friend	1	0	0	0		2. No
2023-11-01 07:37:04	2023-11-01 07:39:51					1. Yes	3113	23	2. Male	3. Catholic		1. Single	4. Mbarara University of Science and Technology	1. Year 1	1. Yes	1. Friend	1	0	0	0		2. No
2023-11-01 07:36:49	2023-11-01 07:50:12					1. Yes	3123	20	2. Male	1. Anglican/Protestant		1. Single	4. Mbarara University of Science and Technology	1. Year 1	1. Yes	1. Friend	1	0	0	0		1. Yes	2. BARD AI	0	1	0	0	0	0	0	0	0	0		3. Completing assignments	0	0	1	0	0	0	0	0	0	0	0	0	0	0
2023-11-01 07:49:56	2023-11-01 08:03:14					1. Yes	3107	22	2. Male	1. Anglican/Protestant		1. Single	4. Mbarara University of Science and Technology	1. Year 1	1. Yes	2. Social media	0	1	0	0		1. Yes	1. ChatGPT	1	0	0	0	0	0	0	0	0	0		3. Completing assignments 4. Research writing (e.g research proposal, manuscript writing e.t.c) 13. Non academic issues	0	0	1	1	0	0	0	0	0	0	0	0	1	0
2023-11-01 08:02:25	2023-11-01 08:17:08					1. Yes	3110	21	2. Male	4. Muslim		1. Single	4. Mbarara University of Science and Technology	1. Year 1	1. Yes	1. Friend 2. Social media	1	1	0	0		1. Yes	1. ChatGPT	1	0	0	0	0	0	0	0	0	0		1. Preparing for exams 2. Preparing for tutorials 12. Summarizing information 13. Non academic issues 15. Translating written work to different languages	1	1	0	0	0	0	0	0	0	0	0	1	1	1
2023-11-01 08:52:02	2023-11-01 08:56:58					1. Yes	1301	35	2. Male	2. Pentecostal/Born again		2. Married	2. Busitema University	3. Year 3	1. Yes	1. Friend	1	0	0	0		2. No
2023-11-01 08:53:16	2023-11-01 08:59:08					1. Yes	1340	22	2. Male	2. Pentecostal/Born again		1. Single	2. Busitema University	3. Year 3	1. Yes	1. Friend	1	0	0	0		1. Yes	1. ChatGPT	1	0	0	0	0	0	0	0	0	0		1. Preparing for exams	1	0	0	0	0	0	0	0	0	0	0	0	0	0
2023-11-01 08:53:18	2023-11-01 08:59:52					1. Yes	1307	22	1. Female	2. Pentecostal/Born again		1. Single	2. Busitema University	3. Year 3	1. Yes	1. Friend	1	0	0	0		1. Yes	1. ChatGPT 4. Snapchat AI	1	0	0	1	0	0	0	0	0	0		2. Preparing for tutorials 4. Research writing (e.g research proposal, manuscript writing e.t.c) 13. Non academic issues	0	1	0	1	0	0	0	0	0	0	0	0	1	0
2023-11-01 08:49:16	2023-11-01 09:02:26					1. Yes	1342	23	2. Male	4. Muslim		1. Single	2. Busitema University	3. Year 3	1. Yes	1. Friend	1	0	0	0		1. Yes	1. ChatGPT	1	0	0	0	0	0	0	0	0	0		5. Writing letters 13. Non academic issues	0	0	0	0	1	0	0	0	0	0	0	0	1	0
2023-11-01 08:49:09	2023-11-01 09:04:49					1. Yes	2000402235	22	1. Female	1. Anglican/Protestant		1. Single	2. Busitema University	3. Year 3	1. Yes	1. Friend	1	0	0	0		1. Yes	1. ChatGPT	1	0	0	0	0	0	0	0	0	0		2. Preparing for tutorials	0	1	0	0	0	0	0	0	0	0	0	0	0	0
2023-11-01 09:08:49	2023-11-01 09:11:23					1. Yes	1320	24	2. Male	6. Others	Born again pentecostal	1. Single	2. Busitema University	3. Year 3	2. No							2. No
2023-11-01 09:01:03	2023-11-01 09:11:39					1. Yes	1324	24	2. Male	1. Anglican/Protestant		1. Single	2. Busitema University	3. Year 3	1. Yes	1. Friend	1	0	0	0		1. Yes	2. BARD AI	0	1	0	0	0	0	0	0	0	0		2. Preparing for tutorials 3. Completing assignments	0	1	1	0	0	0	0	0	0	0	0	0	0	0
2023-11-01 09:04:49	2023-11-01 09:12:21					1. Yes	1330	22	1. Female	1. Anglican/Protestant		1. Single	2. Busitema University	3. Year 3	1. Yes	1. Friend	1	0	0	0		1. Yes	1. ChatGPT	1	0	0	0	0	0	0	0	0	0		2. Preparing for tutorials 3. Completing assignments 12. Summarizing information	0	1	1	0	0	0	0	0	0	0	0	1	0	0
2023-11-01 09:03:12	2023-11-01 09:14:07					1. Yes	1309	29	1. Female	3. Catholic		3. Cohabiting	2. Busitema University	3. Year 3	1. Yes	2. Social media	0	1	0	0		1. Yes	1. ChatGPT	1	0	0	0	0	0	0	0	0	0		1. Preparing for exams 2. Preparing for tutorials	1	1	0	0	0	0	0	0	0	0	0	0	0	0
2023-11-01 08:52:20	2023-11-01 09:25:59					1. Yes	1306	23	1. Female	1. Anglican/Protestant		1. Single	2. Busitema University	3. Year 3	1. Yes	1. Friend	1	0	0	0		1. Yes	1. ChatGPT	1	0	0	0	0	0	0	0	0	0		1. Preparing for exams 3. Completing assignments 4. Research writing (e.g research proposal, manuscript writing e.t.c)	1	0	1	1	0	0	0	0	0	0	0	0	0	0
2023-11-01 09:17:47	2023-11-01 09:28:48					1. Yes	3227	26	2. Male	1. Anglican/Protestant		2. Married	4. Mbarara University of Science and Technology	2. Year 2	1. Yes	1. Friend	1	0	0	0		1. Yes	1. ChatGPT	1	0	0	0	0	0	0	0	0	0		1. Preparing for exams 2. Preparing for tutorials 3. Completing assignments	1	1	1	0	0	0	0	0	0	0	0	0	0	0
2023-11-01 09:20:56	2023-11-01 09:28:54					1. Yes	1315	25	2. Male	2. Pentecostal/Born again		1. Single	2. Busitema University	3. Year 3	1. Yes	1. Friend	1	0	0	0		1. Yes	1. ChatGPT	1	0	0	0	0	0	0	0	0	0		1. Preparing for exams 2. Preparing for tutorials 3. Completing assignments 7. Creating power point slides 12. Summarizing information	1	1	1	0	0	0	1	0	0	0	0	1	0	0
2023-11-01 09:18:41	2023-11-01 09:29:07					1. Yes	1302	24	2. Male	3. Catholic		1. Single	2. Busitema University	3. Year 3	1. Yes	1. Friend 2. Social media	1	1	0	0		1. Yes	1. ChatGPT	1	0	0	0	0	0	0	0	0	0		1. Preparing for exams 2. Preparing for tutorials 3. Completing assignments 5. Writing letters 7. Creating power point slides	1	1	1	0	1	0	1	0	0	0	0	0	0	0
2023-11-01 09:21:34	2023-11-01 09:33:20					1. Yes	1310	24	2. Male	2. Pentecostal/Born again		1. Single	2. Busitema University	3. Year 3	1. Yes	1. Friend	1	0	0	0		1. Yes	1. ChatGPT	1	0	0	0	0	0	0	0	0	0		1. Preparing for exams 2. Preparing for tutorials 3. Completing assignments	1	1	1	0	0	0	0	0	0	0	0	0	0	0
2023-11-01 09:25:57	2023-11-01 09:35:13					1. Yes	1343	32	2. Male	1. Anglican/Protestant		2. Married	2. Busitema University	3. Year 3	1. Yes	1. Friend	1	0	0	0		1. Yes	1. ChatGPT	1	0	0	0	0	0	0	0	0	0		1. Preparing for exams 2. Preparing for tutorials 3. Completing assignments	1	1	1	0	0	0	0	0	0	0	0	0	0	0
2023-11-01 09:24:16	2023-11-01 09:37:40					1. Yes	1317	24	2. Male	3. Catholic		1. Single	2. Busitema University	3. Year 3	1. Yes	1. Friend	1	0	0	0		1. Yes	1. ChatGPT	1	0	0	0	0	0	0	0	0	0		2. Preparing for tutorials 13. Non academic issues	0	1	0	0	0	0	0	0	0	0	0	0	1	0
2023-11-01 09:41:01	2023-11-01 09:43:05					1. Yes	1311	38	2. Male	1. Anglican/Protestant		2. Married	2. Busitema University	3. Year 3	2. No							2. No
2023-11-01 09:54:43	2023-11-01 09:56:22					1. Yes	3239	32	2. Male	2. Pentecostal/Born again		2. Married	4. Mbarara University of Science and Technology	2. Year 2	1. Yes	1. Friend 3. Lecturer	1	0	1	0		2. No
2023-11-01 09:59:21	2023-11-01 10:03:40					1. Yes	3211	21	2. Male	2. Pentecostal/Born again		1. Single	4. Mbarara University of Science and Technology	2. Year 2	1. Yes	1. Friend	1	0	0	0		2. No
2023-11-01 09:58:48	2023-11-01 10:04:55					1. Yes	1327	27	2. Male	3. Catholic		1. Single	2. Busitema University	3. Year 3	1. Yes	1. Friend	1	0	0	0		1. Yes	1. ChatGPT	1	0	0	0	0	0	0	0	0	0		3. Completing assignments	0	0	1	0	0	0	0	0	0	0	0	0	0	0
2023-11-01 10:03:41	2023-11-01 10:05:43					1. Yes	3211	21	2. Male	2. Pentecostal/Born again		1. Single	4. Mbarara University of Science and Technology	2. Year 2	1. Yes	1. Friend	1	0	0	0		2. No
2023-11-01 10:05:44	2023-11-01 10:07:03					1. Yes	3211	21	2. Male	2. Pentecostal/Born again		1. Single	4. Mbarara University of Science and Technology	2. Year 2	1. Yes	1. Friend	1	0	0	0		2. No
2023-11-01 10:08:56	2023-11-01 10:14:43					1. Yes	3211	21	2. Male	2. Pentecostal/Born again		1. Single	4. Mbarara University of Science and Technology	2. Year 2	1. Yes	1. Friend	1	0	0	0		2. No
2023-11-01 10:14:44	2023-11-01 10:15:46					1. Yes	3211	21	2. Male	2. Pentecostal/Born again		1. Single	4. Mbarara University of Science and Technology	2. Year 2	1. Yes	1. Friend	1	0	0	0		2. No
2023-11-01 10:17:29	2023-11-01 10:18:44					1. Yes	1314	30	1. Female	4. Muslim		2. Married	2. Busitema University	3. Year 3	2. No							2. No
2023-11-01 10:03:55	2023-11-01 10:27:57					1. Yes	1323	22	2. Male	1. Anglican/Protestant		1. Single	2. Busitema University	3. Year 3	1. Yes	1. Friend 2. Social media	1	1	0	0		2. No
2023-11-01 10:37:30	2023-11-01 10:44:12					1. Yes	1305	22	1. Female	4. Muslim		1. Single	2. Busitema University	3. Year 3	1. Yes	1. Friend	1	0	0	0		2. No
2023-11-01 12:20:11	2023-11-01 12:35:31					1. Yes	1403	27	1. Female	3. Catholic		1. Single	2. Busitema University	4. Year 4	1. Yes	1. Friend	1	0	0	0		1. Yes	1. ChatGPT	1	0	0	0	0	0	0	0	0	0		1. Preparing for exams 2. Preparing for tutorials 3. Completing assignments 4. Research writing (e.g research proposal, manuscript writing e.t.c) 5. Writing letters 7. Creating power point slides	1	1	1	1	1	0	1	0	0	0	0	0	0	0
2023-11-01 12:30:25	2023-11-01 12:41:57					1. Yes	3215	27	2. Male	2. Pentecostal/Born again		1. Single	4. Mbarara University of Science and Technology	2. Year 2	1. Yes	1. Friend 2. Social media 3. Lecturer	1	1	1	0		1. Yes	1. ChatGPT 9. Quill bot AI	1	0	0	0	0	0	0	0	1	0		3. Completing assignments 4. Research writing (e.g research proposal, manuscript writing e.t.c) 9. Proofreading written work and checking for grammar, punctuation and spelling errors	0	0	1	1	0	0	0	0	1	0	0	0	0	0
2023-11-01 12:55:36	2023-11-01 12:57:37					1. Yes	1331	25	1. Female	3. Catholic		1. Single	2. Busitema University	3. Year 3	1. Yes	1. Friend	1	0	0	0		2. No
2023-11-01 12:49:35	2023-11-01 13:00:30					1. Yes	1432	23	2. Male	1. Anglican/Protestant		1. Single	2. Busitema University	4. Year 4	1. Yes	2. Social media	0	1	0	0		1. Yes	1. ChatGPT	1	0	0	0	0	0	0	0	0	0		3. Completing assignments 4. Research writing (e.g research proposal, manuscript writing e.t.c) 5. Writing letters	0	0	1	1	1	0	0	0	0	0	0	0	0	0
2023-11-01 12:59:59	2023-11-01 13:01:37					1. Yes	1417	27	2. Male	2. Pentecostal/Born again		1. Single	2. Busitema University	4. Year 4	2. No							2. No
2023-11-01 12:57:37	2023-11-01 13:02:02					1. Yes	1331	25	1. Female	3. Catholic		1. Single	2. Busitema University	3. Year 3	1. Yes	1. Friend	1	0	0	0		1. Yes	1. ChatGPT	1	0	0	0	0	0	0	0	0	0		1. Preparing for exams	1	0	0	0	0	0	0	0	0	0	0	0	0	0
2023-11-01 12:47:03	2023-11-01 13:04:19					1. Yes	1433	30	2. Male	1. Anglican/Protestant		1. Single	2. Busitema University	4. Year 4	1. Yes	1. Friend	1	0	0	0		1. Yes	1. ChatGPT	1	0	0	0	0	0	0	0	0	0		2. Preparing for tutorials 3. Completing assignments	0	1	1	0	0	0	0	0	0	0	0	0	0	0
2023-11-01 12:45:33	2023-11-01 13:06:02					1. Yes	1413	25	2. Male	2. Pentecostal/Born again		1. Single	2. Busitema University	4. Year 4	1. Yes	1. Friend 2. Social media	1	1	0	0		1. Yes	1. ChatGPT 10. Other	1	0	0	0	0	0	0	0	0	1	Ask gpt	2. Preparing for tutorials 3. Completing assignments 4. Research writing (e.g research proposal, manuscript writing e.t.c) 13. Non academic issues	0	1	1	1	0	0	0	0	0	0	0	0	1	0
2023-11-01 14:37:24	2023-11-01 14:40:27					1. Yes	1900602181	24	2. Male	2. Pentecostal/Born again		1. Single	4. Mbarara University of Science and Technology	5. Year 5	1. Yes	1. Friend	1	0	0	0		1. Yes	1. ChatGPT	1	0	0	0	0	0	0	0	0	0		1. Preparing for exams 2. Preparing for tutorials 3. Completing assignments 4. Research writing (e.g research proposal, manuscript writing e.t.c) 5. Writing letters 10. Creating guidelines 12. Summarizing information 13. Non academic issues	1	1	1	1	1	0	0	0	0	1	0	1	1	0
2023-11-01 14:29:14	2023-11-01 14:41:12					1. Yes	1239	38	2. Male	2. Pentecostal/Born again		2. Married	2. Busitema University	2. Year 2	1. Yes	1. Friend	1	0	0	0		1. Yes	1. ChatGPT	1	0	0	0	0	0	0	0	0	0		4. Research writing (e.g research proposal, manuscript writing e.t.c)	0	0	0	1	0	0	0	0	0	0	0	0	0	0
2023-11-01 14:35:54	2023-11-01 14:43:43					1. Yes	1437	27	2. Male	3. Catholic		1. Single	2. Busitema University	4. Year 4	1. Yes	1. Friend 3. Lecturer	1	0	1	0		1. Yes	1. ChatGPT	1	0	0	0	0	0	0	0	0	0		2. Preparing for tutorials 3. Completing assignments 10. Creating guidelines	0	1	1	0	0	0	0	0	0	1	0	0	0	0
2023-11-01 14:46:51	2023-11-01 14:49:22					1. Yes	3502	24	2. Male	1. Anglican/Protestant		1. Single	4. Mbarara University of Science and Technology	5. Year 5	1. Yes	1. Friend	1	0	0	0		1. Yes	1. ChatGPT	1	0	0	0	0	0	0	0	0	0		1. Preparing for exams 3. Completing assignments 4. Research writing (e.g research proposal, manuscript writing e.t.c) 5. Writing letters 6. Transcription 7. Creating power point slides 8. Clinical decision making (e.g diagnosis) 9. Proofreading written work and checking for grammar, punctuation and spelling errors 10. Creating guidelines 12. Summarizing information 15. Translating written work t…	1	0	1	1	1	1	1	1	1	1	0	1	0	1
2023-11-01 14:45:02	2023-11-01 14:49:27					1. Yes	3519	22	2. Male	6. Others	Atheist	1. Single	4. Mbarara University of Science and Technology	5. Year 5	1. Yes	1. Friend 2. Social media 3. Lecturer	1	1	1	0		1. Yes	1. ChatGPT 2. BARD AI 3. Bing AI 4. Snapchat AI 5. Desktop AI 6. Write Sonic AI 7. Klap AI 8. Jasper AI 9. Quill bot AI	1	1	1	1	1	1	1	1	1	0		1. Preparing for exams 2. Preparing for tutorials 3. Completing assignments 4. Research writing (e.g research proposal, manuscript writing e.t.c) 5. Writing letters 6. Transcription 7. Creating power point slides 8. Clinical decision making (e.g diagnosis) 9. Proofreading written work and checking for grammar, punctuation and spelling errors 11. Assist in replying to emails 12. Summarizing inform…	1	1	1	1	1	1	1	1	1	0	1	1	0	1
2023-11-01 14:41:11	2023-11-01 14:51:23					1. Yes	3535	24	1. Female	2. Pentecostal/Born again		1. Single	4. Mbarara University of Science and Technology	5. Year 5	1. Yes	2. Social media	0	1	0	0		1. Yes	1. ChatGPT	1	0	0	0	0	0	0	0	0	0		1. Preparing for exams 3. Completing assignments 4. Research writing (e.g research proposal, manuscript writing e.t.c)	1	0	1	1	0	0	0	0	0	0	0	0	0	0
2023-11-01 14:47:15	2023-11-01 14:52:03					1. Yes	1128	21	1. Female	3. Catholic		1. Single	2. Busitema University	2. Year 2	1. Yes	1. Friend	1	0	0	0		1. Yes	1. ChatGPT 4. Snapchat AI	1	0	0	1	0	0	0	0	0	0		2. Preparing for tutorials 3. Completing assignments 4. Research writing (e.g research proposal, manuscript writing e.t.c) 7. Creating power point slides	0	1	1	1	0	0	1	0	0	0	0	0	0	0
2023-11-01 14:51:49	2023-11-01 14:57:06					1. Yes	3541	24	2. Male	1. Anglican/Protestant		1. Single	4. Mbarara University of Science and Technology	5. Year 5	1. Yes	2. Social media	0	1	0	0		1. Yes	1. ChatGPT	1	0	0	0	0	0	0	0	0	0		3. Completing assignments 4. Research writing (e.g research proposal, manuscript writing e.t.c) 8. Clinical decision making (e.g diagnosis) 9. Proofreading written work and checking for grammar, punctuation and spelling errors 12. Summarizing information	0	0	1	1	0	0	0	1	1	0	0	1	0	0
2023-11-01 14:46:55	2023-11-01 14:57:55					1. Yes	3532	24	1. Female	1. Anglican/Protestant		1. Single	4. Mbarara University of Science and Technology	5. Year 5	1. Yes	1. Friend	1	0	0	0		1. Yes	1. ChatGPT	1	0	0	0	0	0	0	0	0	0		3. Completing assignments 13. Non academic issues	0	0	1	0	0	0	0	0	0	0	0	0	1	0
2023-11-01 15:04:58	2023-11-01 15:07:56					1. Yes	1408	30	1. Female	1. Anglican/Protestant		2. Married	2. Busitema University	4. Year 4	1. Yes	1. Friend	1	0	0	0		2. No
2023-11-01 15:10:14	2023-11-01 15:34:07					1. Yes	1427	23	1. Female	2. Pentecostal/Born again		1. Single	2. Busitema University	4. Year 4	1. Yes	1. Friend	1	0	0	0		1. Yes	1. ChatGPT 2. BARD AI 3. Bing AI	1	1	1	0	0	0	0	0	0	0		3. Completing assignments	0	0	1	0	0	0	0	0	0	0	0	0	0	0
2023-11-01 15:36:20	2023-11-01 15:49:47					1. Yes	1416	29	1. Female	2. Pentecostal/Born again		1. Single	2. Busitema University	4. Year 4	1. Yes	1. Friend	1	0	0	0		1. Yes	1. ChatGPT	1	0	0	0	0	0	0	0	0	0		1. Preparing for exams 2. Preparing for tutorials 3. Completing assignments	1	1	1	0	0	0	0	0	0	0	0	0	0	0
2023-11-01 15:48:27	2023-11-01 15:54:32					1. Yes	3526	23	2. Male	2. Pentecostal/Born again		1. Single	4. Mbarara University of Science and Technology	5. Year 5	1. Yes	1. Friend	1	0	0	0		1. Yes	1. ChatGPT	1	0	0	0	0	0	0	0	0	0		2. Preparing for tutorials 3. Completing assignments 4. Research writing (e.g research proposal, manuscript writing e.t.c) 15. Translating written work to different languages	0	1	1	1	0	0	0	0	0	0	0	0	0	1
2023-11-01 15:49:45	2023-11-01 15:57:30					1. Yes	3512	22	1. Female	1. Anglican/Protestant		1. Single	4. Mbarara University of Science and Technology	5. Year 5	1. Yes	1. Friend	1	0	0	0		1. Yes	1. ChatGPT	1	0	0	0	0	0	0	0	0	0		2. Preparing for tutorials 3. Completing assignments 4. Research writing (e.g research proposal, manuscript writing e.t.c) 12. Summarizing information 13. Non academic issues	0	1	1	1	0	0	0	0	0	0	0	1	1	0
2023-11-01 14:56:45	2023-11-01 16:17:25					1. Yes	3528	24	1. Female	1. Anglican/Protestant		1. Single	4. Mbarara University of Science and Technology	5. Year 5	1. Yes	1. Friend	1	0	0	0		1. Yes	1. ChatGPT	1	0	0	0	0	0	0	0	0	0		3. Completing assignments	0	0	1	0	0	0	0	0	0	0	0	0	0	0
2023-11-01 16:29:15	2023-11-01 16:31:39					1. Yes	1411	29	1. Female	2. Pentecostal/Born again		2. Married	2. Busitema University	4. Year 4	2. No							2. No
2023-11-01 16:41:51	2023-11-01 16:43:38					1. Yes	3521	23	1. Female	3. Catholic		1. Single	4. Mbarara University of Science and Technology	5. Year 5	1. Yes	1. Friend	1	0	0	0		2. No
2023-11-01 17:55:26	2023-11-01 18:08:10					1. Yes	1406	29	1. Female	2. Pentecostal/Born again		1. Single	2. Busitema University	4. Year 4	1. Yes	1. Friend	1	0	0	0		1. Yes	1. ChatGPT	1	0	0	0	0	0	0	0	0	0		1. Preparing for exams	1	0	0	0	0	0	0	0	0	0	0	0	0	0
2023-11-01 18:24:08	2023-11-01 18:35:23					1. Yes	1240	22	2. Male	1. Anglican/Protestant		1. Single	2. Busitema University	2. Year 2	1. Yes	1. Friend	1	0	0	0		1. Yes	1. ChatGPT 2. BARD AI	1	1	0	0	0	0	0	0	0	0		1. Preparing for exams 3. Completing assignments 4. Research writing (e.g research proposal, manuscript writing e.t.c)	1	0	1	1	0	0	0	0	0	0	0	0	0	0
2023-11-01 18:25:48	2023-11-01 18:37:43					1. Yes	1322	22	1. Female	1. Anglican/Protestant		1. Single	2. Busitema University	3. Year 3	1. Yes	1. Friend	1	0	0	0		1. Yes	1. ChatGPT 4. Snapchat AI	1	0	0	1	0	0	0	0	0	0		1. Preparing for exams 2. Preparing for tutorials 3. Completing assignments 4. Research writing (e.g research proposal, manuscript writing e.t.c) 5. Writing letters 6. Transcription 7. Creating power point slides 8. Clinical decision making (e.g diagnosis) 9. Proofreading written work and checking for grammar, punctuation and spelling errors 10. Creating guidelines 12. Summarizing information 13.…	1	1	1	1	1	1	1	1	1	1	0	1	1	0
2023-11-01 18:46:09	2023-11-01 18:52:51					1. Yes	28	28	2. Male	2. Pentecostal/Born again		1. Single	4. Mbarara University of Science and Technology	5. Year 5	1. Yes	1. Friend	1	0	0	0		1. Yes	1. ChatGPT	1	0	0	0	0	0	0	0	0	0		1. Preparing for exams 2. Preparing for tutorials 3. Completing assignments 7. Creating power point slides	1	1	1	0	0	0	1	0	0	0	0	0	0	0
2023-11-01 18:52:52	2023-11-01 18:56:24					1. Yes	28	28	2. Male	2. Pentecostal/Born again		1. Single	4. Mbarara University of Science and Technology	5. Year 5	1. Yes	1. Friend	1	0	0	0		1. Yes	1. ChatGPT	1	0	0	0	0	0	0	0	0	0		1. Preparing for exams 2. Preparing for tutorials 3. Completing assignments 7. Creating power point slides	1	1	1	0	0	0	1	0	0	0	0	0	0	0
2023-11-01 19:00:16	2023-11-01 19:10:17					1. Yes	1103	20	1. Female	1. Anglican/Protestant		1. Single	2. Busitema University	1. Year 1	1. Yes	1. Friend	1	0	0	0		1. Yes	1. ChatGPT 3. Bing AI	1	0	1	0	0	0	0	0	0	0		2. Preparing for tutorials 3. Completing assignments	0	1	1	0	0	0	0	0	0	0	0	0	0	0
2023-11-01 15:54:57	2023-11-01 19:30:26					1. Yes	3505	25	2. Male	3. Catholic		1. Single	4. Mbarara University of Science and Technology	5. Year 5	1. Yes	1. Friend 2. Social media	1	1	0	0		1. Yes	1. ChatGPT 10. Other	1	0	0	0	0	0	0	0	0	1	AI bot	2. Preparing for tutorials 3. Completing assignments 4. Research writing (e.g research proposal, manuscript writing e.t.c) 13. Non academic issues 16. Other	0	1	1	1	0	0	0	0	0	0	0	0	1	0
2023-11-01 20:16:39	2023-11-01 20:23:57					1. Yes	3234	32	2. Male	3. Catholic		2. Married	4. Mbarara University of Science and Technology	2. Year 2	1. Yes	1. Friend	1	0	0	0		1. Yes	1. ChatGPT	1	0	0	0	0	0	0	0	0	0		1. Preparing for exams 2. Preparing for tutorials 3. Completing assignments	1	1	1	0	0	0	0	0	0	0	0	0	0	0
2023-11-01 20:45:06	2023-11-01 20:46:22					1. Yes	3505	28	1. Female	1. Anglican/Protestant		1. Single	4. Mbarara University of Science and Technology	5. Year 5	2. No							2. No
2023-11-01 20:41:50	2023-11-01 20:47:31					1. Yes	3528	24	1. Female	1. Anglican/Protestant		1. Single	4. Mbarara University of Science and Technology	5. Year 5	1. Yes	1. Friend	1	0	0	0		1. Yes	1. ChatGPT	1	0	0	0	0	0	0	0	0	0		3. Completing assignments	0	0	1	0	0	0	0	0	0	0	0	0	0	0
2023-10-29 21:22:14	2023-11-01 20:54:36					1. Yes	3533	23	1. Female	3. Catholic		1. Single	4. Mbarara University of Science and Technology	5. Year 5	1. Yes	1. Friend	1	0	0	0		1. Yes	1. ChatGPT 3. Bing AI	1	0	1	0	0	0	0	0	0	0		1. Preparing for exams 3. Completing assignments 5. Writing letters 12. Summarizing information 13. Non academic issues	1	0	1	0	1	0	0	0	0	0	0	1	1	0
2023-11-01 21:30:37	2023-11-01 21:41:55					1. Yes	1304	22	1. Female	3. Catholic		1. Single	2. Busitema University	3. Year 3	1. Yes	1. Friend	1	0	0	0		1. Yes	1. ChatGPT	1	0	0	0	0	0	0	0	0	0		2. Preparing for tutorials 3. Completing assignments 4. Research writing (e.g research proposal, manuscript writing e.t.c) 13. Non academic issues	0	1	1	1	0	0	0	0	0	0	0	0	1	0
2023-11-01 21:45:20	2023-11-01 21:46:31					1. Yes	1210	23	2. Male	1. Anglican/Protestant		1. Single	2. Busitema University	2. Year 2	1. Yes	1. Friend	1	0	0	0		2. No
2023-11-01 22:14:00	2023-11-01 22:18:03					1. Yes	1423	35	2. Male	4. Muslim		2. Married	2. Busitema University	4. Year 4	2. No							2. No
2023-11-01 22:18:04	2023-11-01 22:19:33					1. Yes	1423	35	2. Male	4. Muslim		2. Married	2. Busitema University	4. Year 4	2. No							2. No
2023-11-01 09:14:07	2023-11-01 22:54:00					1. Yes	1309	29	1. Female	3. Catholic		3. Cohabiting	2. Busitema University	3. Year 3	1. Yes	2. Social media	0	1	0	0		1. Yes	1. ChatGPT	1	0	0	0	0	0	0	0	0	0		2. Preparing for tutorials	0	1	0	0	0	0	0	0	0	0	0	0	0	0
2023-11-01 23:24:18	2023-11-01 23:24:47					1. Yes	9	6	1. Female	1. Anglican/Protestant		3. Cohabiting	2. Busitema University	4. Year 4	2. No							2. No
2023-11-02 03:28:56	2023-11-02 03:42:47					1. Yes	1133	30	2. Male	1. Anglican/Protestant		3. Cohabiting	2. Busitema University	1. Year 1	1. Yes	1. Friend	1	0	0	0		1. Yes	1. ChatGPT	1	0	0	0	0	0	0	0	0	0		1. Preparing for exams 2. Preparing for tutorials 3. Completing assignments	1	1	1	0	0	0	0	0	0	0	0	0	0	0
2023-11-02 05:40:49	2023-11-02 06:05:33					1. Yes	3124	20	2. Male	3. Catholic		1. Single	4. Mbarara University of Science and Technology	1. Year 1	1. Yes	1. Friend	1	0	0	0		1. Yes	1. ChatGPT	1	0	0	0	0	0	0	0	0	0		3. Completing assignments	0	0	1	0	0	0	0	0	0	0	0	0	0	0
2023-11-02 06:05:34	2023-11-02 06:12:34					1. Yes	3142	22	2. Male	1. Anglican/Protestant		1. Single	4. Mbarara University of Science and Technology	1. Year 1	1. Yes	1. Friend	1	0	0	0		1. Yes	1. ChatGPT	1	0	0	0	0	0	0	0	0	0		3. Completing assignments	0	0	1	0	0	0	0	0	0	0	0	0	0	0
2023-11-02 06:29:26	2023-11-02 06:39:29					1. Yes	3236	25	2. Male	3. Catholic		1. Single	4. Mbarara University of Science and Technology	2. Year 2	1. Yes	1. Friend	1	0	0	0		1. Yes	3. Bing AI	0	0	1	0	0	0	0	0	0	0		1. Preparing for exams 3. Completing assignments 13. Non academic issues	1	0	1	0	0	0	0	0	0	0	0	0	1	0
2023-11-02 08:26:25	2023-11-02 08:32:18					1. Yes	1339	34	1. Female	1. Anglican/Protestant		2. Married	2. Busitema University	3. Year 3	1. Yes	1. Friend	1	0	0	0		1. Yes	1. ChatGPT	1	0	0	0	0	0	0	0	0	0		2. Preparing for tutorials	0	1	0	0	0	0	0	0	0	0	0	0	0	0
2023-11-02 08:32:19	2023-11-02 08:41:27					1. Yes	1334	22	1. Female	1. Anglican/Protestant		1. Single	2. Busitema University	3. Year 3	1. Yes	2. Social media	0	1	0	0		1. Yes	1. ChatGPT 2. BARD AI 3. Bing AI 5. Desktop AI 9. Quill bot AI	1	1	1	0	1	0	0	0	1	0		1. Preparing for exams 2. Preparing for tutorials 3. Completing assignments 4. Research writing (e.g research proposal, manuscript writing e.t.c) 5. Writing letters 7. Creating power point slides 12. Summarizing information 13. Non academic issues	1	1	1	1	1	0	1	0	0	0	0	1	1	0
2023-11-02 08:41:27	2023-11-02 08:45:40					1. Yes	1326	35	2. Male	4. Muslim		2. Married	2. Busitema University	3. Year 3	2. No							2. No
2023-11-02 08:45:40	2023-11-02 09:02:45					1. Yes	1341	28	2. Male	1. Anglican/Protestant		1. Single	2. Busitema University	3. Year 3	1. Yes	1. Friend	1	0	0	0		2. No
2023-11-02 09:30:24	2023-11-02 09:47:56					1. Yes	1311	24	2. Male	3. Catholic		1. Single	2. Busitema University	3. Year 3	1. Yes	1. Friend	1	0	0	0		1. Yes	1. ChatGPT 2. BARD AI 6. Write Sonic AI 9. Quill bot AI	1	1	0	0	0	1	0	0	1	0		2. Preparing for tutorials 3. Completing assignments 4. Research writing (e.g research proposal, manuscript writing e.t.c) 12. Summarizing information 13. Non academic issues	0	1	1	1	0	0	0	0	0	0	0	1	1	0
2023-11-02 09:44:22	2023-11-02 09:52:24					1. Yes	3436	22	1. Female	1. Anglican/Protestant		1. Single	4. Mbarara University of Science and Technology	4. Year 4	1. Yes	1. Friend	1	0	0	0		1. Yes	1. ChatGPT 2. BARD AI	1	1	0	0	0	0	0	0	0	0		3. Completing assignments	0	0	1	0	0	0	0	0	0	0	0	0	0	0
2023-11-02 09:41:12	2023-11-02 09:53:34					1. Yes	1344	23	2. Male	1. Anglican/Protestant		1. Single	2. Busitema University	3. Year 3	1. Yes	2. Social media	0	1	0	0		1. Yes	1. ChatGPT	1	0	0	0	0	0	0	0	0	0		1. Preparing for exams 2. Preparing for tutorials 3. Completing assignments 4. Research writing (e.g research proposal, manuscript writing e.t.c) 13. Non academic issues	1	1	1	1	0	0	0	0	0	0	0	0	1	0
2023-10-31 17:57:42	2023-11-02 09:59:51					1. Yes	3212	21	2. Male	2. Pentecostal/Born again		1. Single	4. Mbarara University of Science and Technology	2. Year 2	1. Yes	1. Friend 3. Lecturer	1	0	1	0		1. Yes	1. ChatGPT	1	0	0	0	0	0	0	0	0	0		3. Completing assignments 4. Research writing (e.g research proposal, manuscript writing e.t.c) 8. Clinical decision making (e.g diagnosis) 12. Summarizing information 13. Non academic issues	0	0	1	1	0	0	0	1	0	0	0	1	1	0
2023-11-02 10:04:09	2023-11-02 10:13:27					1. Yes	3423	28	2. Male	5. Seventh Day Adventist		1. Single	4. Mbarara University of Science and Technology	4. Year 4	1. Yes	1. Friend	1	0	0	0		1. Yes	1. ChatGPT 2. BARD AI	1	1	0	0	0	0	0	0	0	0		2. Preparing for tutorials 3. Completing assignments 4. Research writing (e.g research proposal, manuscript writing e.t.c)	0	1	1	1	0	0	0	0	0	0	0	0	0	0
2023-11-02 10:04:51	2023-11-02 10:14:43					1. Yes	3113	19	1. Female	3. Catholic		1. Single	1. Gulu University	1. Year 1	1. Yes	1. Friend	1	0	0	0		1. Yes	1. ChatGPT 4. Snapchat AI	1	0	0	1	0	0	0	0	0	0		1. Preparing for exams 2. Preparing for tutorials 3. Completing assignments 4. Research writing (e.g research proposal, manuscript writing e.t.c)	1	1	1	1	0	0	0	0	0	0	0	0	0	0
2023-11-02 09:57:05	2023-11-02 10:16:28					1. Yes	3431	21	1. Female	6. Others	Born again	1. Single	4. Mbarara University of Science and Technology	4. Year 4	1. Yes	2. Social media	0	1	0	0		1. Yes	1. ChatGPT	1	0	0	0	0	0	0	0	0	0		3. Completing assignments	0	0	1	0	0	0	0	0	0	0	0	0	0	0
2023-11-02 10:16:29	2023-11-02 10:19:44					1. Yes	3431	21	1. Female	6. Others	Born again	1. Single	4. Mbarara University of Science and Technology	4. Year 4	1. Yes	1. Friend 2. Social media	1	1	0	0		1. Yes	1. ChatGPT	1	0	0	0	0	0	0	0	0	0		2. Preparing for tutorials 3. Completing assignments	0	1	1	0	0	0	0	0	0	0	0	0	0	0
2023-11-02 10:14:43	2023-11-02 10:28:11					1. Yes	3119	19	2. Male	1. Anglican/Protestant		1. Single	1. Gulu University	1. Year 1	2. No							2. No
2023-11-02 10:28:12	2023-11-02 10:30:34					1. Yes	3702	21	2. Male	1. Anglican/Protestant		1. Single	1. Gulu University	1. Year 1	1. Yes	1. Friend	1	0	0	0		2. No
2023-11-02 10:38:25	2023-11-02 10:40:03					1. Yes	1333	23	1. Female	4. Muslim		1. Single	2. Busitema University	3. Year 3	1. Yes	1. Friend	1	0	0	0		2. No
2023-11-02 10:40:03	2023-11-02 10:42:24					1. Yes	1313	30	1. Female	4. Muslim		2. Married	2. Busitema University	3. Year 3	2. No							2. No
2023-11-02 10:42:27	2023-11-02 10:47:49					1. Yes	1320	24	2. Male	2. Pentecostal/Born again		1. Single	2. Busitema University	3. Year 3	1. Yes	2. Social media	0	1	0	0		1. Yes	4. Snapchat AI	0	0	0	1	0	0	0	0	0	0		2. Preparing for tutorials	0	1	0	0	0	0	0	0	0	0	0	0	0	0
2023-11-02 10:42:24	2023-11-02 10:49:11					1. Yes	1319	23	2. Male	1. Anglican/Protestant		1. Single	2. Busitema University	3. Year 3	1. Yes	1. Friend 2. Social media	1	1	0	0		1. Yes	1. ChatGPT	1	0	0	0	0	0	0	0	0	0		2. Preparing for tutorials 3. Completing assignments 4. Research writing (e.g research proposal, manuscript writing e.t.c)	0	1	1	1	0	0	0	0	0	0	0	0	0	0
2023-11-02 10:49:47	2023-11-02 10:55:13					1. Yes	3441	28	2. Male	1. Anglican/Protestant		2. Married	4. Mbarara University of Science and Technology	4. Year 4	1. Yes	1. Friend	1	0	0	0		1. Yes	1. ChatGPT 4. Snapchat AI 9. Quill bot AI	1	0	0	1	0	0	0	0	1	0		2. Preparing for tutorials 3. Completing assignments 4. Research writing (e.g research proposal, manuscript writing e.t.c) 8. Clinical decision making (e.g diagnosis) 12. Summarizing information 13. Non academic issues 16. Other	0	1	1	1	0	0	0	1	0	0	0	1	1	0
2023-11-02 11:20:53	2023-11-02 11:35:57					1. Yes	1444	30	2. Male	1. Anglican/Protestant		1. Single	2. Busitema University	4. Year 4	1. Yes	1. Friend	1	0	0	0		1. Yes	1. ChatGPT	1	0	0	0	0	0	0	0	0	0		2. Preparing for tutorials	0	1	0	0	0	0	0	0	0	0	0	0	0	0
2023-11-02 11:45:30	2023-11-02 12:03:36					1. Yes	1113	26	2. Male	1. Anglican/Protestant		1. Single	2. Busitema University	1. Year 1	1. Yes	1. Friend	1	0	0	0		1. Yes	1. ChatGPT	1	0	0	0	0	0	0	0	0	0		1. Preparing for exams 2. Preparing for tutorials 3. Completing assignments	1	1	1	0	0	0	0	0	0	0	0	0	0	0
2023-11-02 12:43:51	2023-11-02 12:45:19					1. Yes	1404	25	2. Male	1. Anglican/Protestant		1. Single	2. Busitema University	4. Year 4	1. Yes	1. Friend	1	0	0	0		2. No
2023-11-02 13:49:55	2023-11-02 13:54:03					1. Yes	1508	34	2. Male	1. Anglican/Protestant		2. Married	2. Busitema University	5. Year 5	1. Yes	2. Social media	0	1	0	0		2. No
2023-11-02 13:46:45	2023-11-02 13:55:31					1. Yes	1506	25	2. Male	1. Anglican/Protestant		1. Single	2. Busitema University	5. Year 5	1. Yes	2. Social media	0	1	0	0		1. Yes	3. Bing AI	0	0	1	0	0	0	0	0	0	0		4. Research writing (e.g research proposal, manuscript writing e.t.c) 5. Writing letters 12. Summarizing information 13. Non academic issues	0	0	0	1	1	0	0	0	0	0	0	1	1	0
2023-11-02 13:44:33	2023-11-02 14:01:00					1. Yes	1502	24	1. Female	3. Catholic		2. Married	3. Makerere University	5. Year 5	1. Yes	1. Friend	1	0	0	0		1. Yes	1. ChatGPT	1	0	0	0	0	0	0	0	0	0		3. Completing assignments	0	0	1	0	0	0	0	0	0	0	0	0	0	0
2023-11-02 14:01:43	2023-11-02 14:06:01					1. Yes	1518	25	2. Male	6. Others	Skeptic	1. Single	2. Busitema University	5. Year 5	1. Yes	1. Friend	1	0	0	0		1. Yes	1. ChatGPT	1	0	0	0	0	0	0	0	0	0		1. Preparing for exams 2. Preparing for tutorials 3. Completing assignments	1	1	1	0	0	0	0	0	0	0	0	0	0	0
2023-11-02 14:02:08	2023-11-02 14:07:29					1. Yes	1515	24	2. Male	1. Anglican/Protestant		1. Single	2. Busitema University	5. Year 5	1. Yes	2. Social media	0	1	0	0		2. No
2023-11-02 14:01:42	2023-11-02 14:07:48					1. Yes	1516	24	2. Male	1. Anglican/Protestant		1. Single	2. Busitema University	5. Year 5	1. Yes	1. Friend	1	0	0	0		1. Yes	3. Bing AI	0	0	1	0	0	0	0	0	0	0		1. Preparing for exams	1	0	0	0	0	0	0	0	0	0	0	0	0	0
2023-10-31 09:32:59	2023-11-02 14:08:30					1. Yes	1114	22	2. Male	1. Anglican/Protestant		1. Single	2. Busitema University	1. Year 1	1. Yes	1. Friend	1	0	0	0		1. Yes	2. BARD AI 3. Bing AI 10. Other	0	1	1	0	0	0	0	0	0	1	bud open AI	2. Preparing for tutorials 3. Completing assignments 13. Non academic issues	0	1	1	0	0	0	0	0	0	0	0	0	1	0
2023-11-02 13:54:25	2023-11-02 14:10:07					1. Yes	1440	24	2. Male	2. Pentecostal/Born again		1. Single	2. Busitema University	4. Year 4	1. Yes	1. Friend	1	0	0	0		1. Yes	1. ChatGPT	1	0	0	0	0	0	0	0	0	0		2. Preparing for tutorials 3. Completing assignments 13. Non academic issues	0	1	1	0	0	0	0	0	0	0	0	0	1	0
2023-11-02 14:07:48	2023-11-02 14:10:52					1. Yes	1516	24	2. Male	1. Anglican/Protestant		1. Single	2. Busitema University	5. Year 5	1. Yes	1. Friend	1	0	0	0		1. Yes	1. ChatGPT	1	0	0	0	0	0	0	0	0	0		1. Preparing for exams 3. Completing assignments	1	0	1	0	0	0	0	0	0	0	0	0	0	0
2023-11-02 14:08:31	2023-11-02 14:11:10					1. Yes	1114	22	2. Male	1. Anglican/Protestant		1. Single	2. Busitema University	1. Year 1	1. Yes	1. Friend	1	0	0	0		1. Yes	1. ChatGPT 2. BARD AI 3. Bing AI	1	1	1	0	0	0	0	0	0	0		1. Preparing for exams 2. Preparing for tutorials	1	1	0	0	0	0	0	0	0	0	0	0	0	0
2023-11-02 14:07:52	2023-11-02 14:14:00					1. Yes	1520	30	2. Male	3. Catholic		1. Single	2. Busitema University	5. Year 5	1. Yes	1. Friend	1	0	0	0		1. Yes	1. ChatGPT	1	0	0	0	0	0	0	0	0	0		1. Preparing for exams 2. Preparing for tutorials 3. Completing assignments 4. Research writing (e.g research proposal, manuscript writing e.t.c) 5. Writing letters 7. Creating power point slides 8. Clinical decision making (e.g diagnosis) 9. Proofreading written work and checking for grammar, punctuation and spelling errors	1	1	1	1	1	0	1	1	1	0	0	0	0	0
2023-11-02 14:07:22	2023-11-02 14:16:34					1. Yes	1524	24	2. Male	6. Others	Christian	1. Single	2. Busitema University	5. Year 5	1. Yes	2. Social media	0	1	0	0		1. Yes	1. ChatGPT 3. Bing AI	1	0	1	0	0	0	0	0	0	0		2. Preparing for tutorials 3. Completing assignments 13. Non academic issues 15. Translating written work to different languages	0	1	1	0	0	0	0	0	0	0	0	0	1	1
2023-11-02 14:21:07	2023-11-02 14:22:41					1. Yes	1537	36	2. Male	2. Pentecostal/Born again		2. Married	2. Busitema University	5. Year 5	1. Yes	1. Friend	1	0	0	0		2. No
2023-11-02 14:22:04	2023-11-02 14:23:49					1. Yes	1528	24	1. Female	2. Pentecostal/Born again		1. Single	2. Busitema University	5. Year 5	2. No							2. No
2023-11-02 14:18:56	2023-11-02 14:29:37					1. Yes	1534	38	2. Male	1. Anglican/Protestant		2. Married	2. Busitema University	5. Year 5	1. Yes	1. Friend	1	0	0	0		1. Yes	1. ChatGPT	1	0	0	0	0	0	0	0	0	0		7. Creating power point slides	0	0	0	0	0	0	1	0	0	0	0	0	0	0
2023-11-02 14:31:09	2023-11-02 14:34:57					1. Yes	2542	41	2. Male	3. Catholic		2. Married	1. Gulu University	5. Year 5	2. No							2. No
2023-11-02 14:26:54	2023-11-02 14:36:38					1. Yes	1539	25	1. Female	2. Pentecostal/Born again		1. Single	2. Busitema University	5. Year 5	1. Yes	1. Friend	1	0	0	0		1. Yes	1. ChatGPT 4. Snapchat AI	1	0	0	1	0	0	0	0	0	0		3. Completing assignments 13. Non academic issues	0	0	1	0	0	0	0	0	0	0	0	0	1	0
2023-11-02 14:45:38	2023-11-02 14:50:26					1. Yes	1543	35	2. Male	3. Catholic		2. Married	2. Busitema University	5. Year 5	1. Yes	1. Friend	1	0	0	0		1. Yes	1. ChatGPT	1	0	0	0	0	0	0	0	0	0		3. Completing assignments	0	0	1	0	0	0	0	0	0	0	0	0	0	0
2023-11-02 14:47:45	2023-11-02 14:57:01					1. Yes	1519	25	1. Female	5. Seventh Day Adventist		1. Single	2. Busitema University	5. Year 5	1. Yes	1. Friend	1	0	0	0		1. Yes	1. ChatGPT	1	0	0	0	0	0	0	0	0	0		13. Non academic issues	0	0	0	0	0	0	0	0	0	0	0	0	1	0
2023-11-02 14:45:20	2023-11-02 15:00:09					1. Yes	1501	25	1. Female	5. Seventh Day Adventist		1. Single	2. Busitema University	5. Year 5	1. Yes	2. Social media	0	1	0	0		1. Yes	1. ChatGPT	1	0	0	0	0	0	0	0	0	0		1. Preparing for exams 2. Preparing for tutorials 3. Completing assignments 12. Summarizing information	1	1	1	0	0	0	0	0	0	0	0	1	0	0
2023-11-02 15:09:53	2023-11-02 15:11:23					1. Yes	1523	24	1. Female	2. Pentecostal/Born again		1. Single	2. Busitema University	5. Year 5	1. Yes	1. Friend	1	0	0	0		2. No
2023-11-02 15:11:23	2023-11-02 15:12:15					1. Yes	1523	24	1. Female	2. Pentecostal/Born again		1. Single	2. Busitema University	5. Year 5	1. Yes	1. Friend	1	0	0	0		2. No
2023-11-02 14:53:16	2023-11-02 15:07:51					1. Yes	1530	24	2. Male	1. Anglican/Protestant		3. Cohabiting	2. Busitema University	5. Year 5	1. Yes	1. Friend	1	0	0	0		1. Yes	1. ChatGPT	1	0	0	0	0	0	0	0	0	0		10. Creating guidelines	0	0	0	0	0	0	0	0	0	1	0	0	0	0
2023-11-02 15:16:23	2023-11-02 15:18:02					1. Yes	1540	29	2. Male	1. Anglican/Protestant		2. Married	2. Busitema University	5. Year 5	2. No							2. No
2023-11-02 15:18:01	2023-11-02 15:24:29					1. Yes	1510	28	1. Female	1. Anglican/Protestant		1. Single	2. Busitema University	5. Year 5	1. Yes	2. Social media	0	1	0	0		1. Yes	1. ChatGPT	1	0	0	0	0	0	0	0	0	0		1. Preparing for exams 2. Preparing for tutorials 3. Completing assignments 7. Creating power point slides 13. Non academic issues	1	1	1	0	0	0	1	0	0	0	0	0	1	0
2023-11-02 15:33:03	2023-11-02 15:34:50					1. Yes	1331	26	2. Male	3. Catholic		1. Single	2. Busitema University	3. Year 3	1. Yes	1. Friend	1	0	0	0		2. No
2023-11-02 15:18:16	2023-11-02 15:52:45					1. Yes	3233	23	2. Male	3. Catholic		1. Single	4. Mbarara University of Science and Technology	2. Year 2	1. Yes	2. Social media	0	1	0	0		1. Yes	1. ChatGPT	1	0	0	0	0	0	0	0	0	0		1. Preparing for exams 2. Preparing for tutorials 3. Completing assignments 12. Summarizing information	1	1	1	0	0	0	0	0	0	0	0	1	0	0
2023-11-02 15:08:06	2023-11-02 15:53:35					1. Yes	3237	23	1. Female	3. Catholic		1. Single	4. Mbarara University of Science and Technology	2. Year 2	1. Yes	2. Social media	0	1	0	0		1. Yes	3. Bing AI	0	0	1	0	0	0	0	0	0	0		3. Completing assignments 5. Writing letters 12. Summarizing information 13. Non academic issues	0	0	1	0	1	0	0	0	0	0	0	1	1	0
2023-11-02 15:53:36	2023-11-02 16:09:53					1. Yes	3443	24	1. Female	4. Muslim		1. Single	4. Mbarara University of Science and Technology	4. Year 4	1. Yes	1. Friend	1	0	0	0		1. Yes	3. Bing AI	0	0	1	0	0	0	0	0	0	0		3. Completing assignments	0	0	1	0	0	0	0	0	0	0	0	0	0	0
2023-11-02 16:08:11	2023-11-02 16:11:53					1. Yes	3221	23	2. Male	3. Catholic		1. Single	4. Mbarara University of Science and Technology	2. Year 2	1. Yes	2. Social media	0	1	0	0		1. Yes	1. ChatGPT	1	0	0	0	0	0	0	0	0	0		3. Completing assignments	0	0	1	0	0	0	0	0	0	0	0	0	0	0
2023-11-02 16:05:33	2023-11-02 16:17:53					1. Yes	1422	34	2. Male	1. Anglican/Protestant		1. Single	2. Busitema University	4. Year 4	1. Yes	1. Friend	1	0	0	0		1. Yes	1. ChatGPT	1	0	0	0	0	0	0	0	0	0		7. Creating power point slides 9. Proofreading written work and checking for grammar, punctuation and spelling errors 12. Summarizing information	0	0	0	0	0	0	1	0	1	0	0	1	0	0
2023-11-02 16:15:52	2023-11-02 16:22:29					1. Yes	3218	21	2. Male	3. Catholic		1. Single	4. Mbarara University of Science and Technology	3. Year 3	1. Yes	2. Social media	0	1	0	0		1. Yes	1. ChatGPT	1	0	0	0	0	0	0	0	0	0		3. Completing assignments	0	0	1	0	0	0	0	0	0	0	0	0	0	0
2023-11-02 14:46:24	2023-11-02 16:23:55					1. Yes	2503	36	1. Female	3. Catholic		1. Single	1. Gulu University	5. Year 5	1. Yes	1. Friend	1	0	0	0		1. Yes	1. ChatGPT	1	0	0	0	0	0	0	0	0	0		2. Preparing for tutorials 3. Completing assignments	0	1	1	0	0	0	0	0	0	0	0	0	0	0
2023-11-02 16:13:07	2023-11-02 16:28:06					1. Yes	2520	24	2. Male	2. Pentecostal/Born again		1. Single	1. Gulu University	5. Year 5	1. Yes	1. Friend	1	0	0	0		1. Yes	1. ChatGPT	1	0	0	0	0	0	0	0	0	0		3. Completing assignments	0	0	1	0	0	0	0	0	0	0	0	0	0	0
2023-11-02 16:19:45	2023-11-02 16:30:08					1. Yes	1529	22	1. Female	2. Pentecostal/Born again		1. Single	2. Busitema University	5. Year 5	1. Yes	1. Friend	1	0	0	0		1. Yes	1. ChatGPT 3. Bing AI	1	0	1	0	0	0	0	0	0	0		1. Preparing for exams 2. Preparing for tutorials 3. Completing assignments 7. Creating power point slides 12. Summarizing information 13. Non academic issues	1	1	1	0	0	0	1	0	0	0	0	1	1	0
2023-11-02 16:32:39	2023-11-02 16:33:42					1. Yes	1237	26	2. Male	3. Catholic		1. Single	2. Busitema University	2. Year 2	1. Yes	2. Social media	0	1	0	0		2. No
2023-11-02 16:23:55	2023-11-02 16:39:52					1. Yes	2511	26	2. Male	2. Pentecostal/Born again		1. Single	1. Gulu University	5. Year 5	1. Yes	1. Friend	1	0	0	0		1. Yes	1. ChatGPT 9. Quill bot AI	1	0	0	0	0	0	0	0	1	0		2. Preparing for tutorials 3. Completing assignments 4. Research writing (e.g research proposal, manuscript writing e.t.c) 5. Writing letters 7. Creating power point slides 13. Non academic issues	0	1	1	1	1	0	1	0	0	0	0	0	1	0
2023-11-02 16:29:52	2023-11-02 16:40:12					1. Yes	3416	23	2. Male	1. Anglican/Protestant		1. Single	4. Mbarara University of Science and Technology	4. Year 4	1. Yes	1. Friend 2. Social media	1	1	0	0		1. Yes	1. ChatGPT	1	0	0	0	0	0	0	0	0	0		3. Completing assignments 5. Writing letters 13. Non academic issues	0	0	1	0	1	0	0	0	0	0	0	0	1	0
2023-11-02 16:43:20	2023-11-02 16:50:59					1. Yes	3402	23	2. Male	3. Catholic		1. Single	4. Mbarara University of Science and Technology	4. Year 4	1. Yes	1. Friend	1	0	0	0		1. Yes	1. ChatGPT	1	0	0	0	0	0	0	0	0	0		1. Preparing for exams 2. Preparing for tutorials 3. Completing assignments 5. Writing letters	1	1	1	0	1	0	0	0	0	0	0	0	0	0
2023-11-02 16:37:22	2023-11-02 16:56:29					1. Yes	1536	34	1. Female	2. Pentecostal/Born again		1. Single	2. Busitema University	5. Year 5	1. Yes	1. Friend	1	0	0	0		1. Yes	1. ChatGPT	1	0	0	0	0	0	0	0	0	0		3. Completing assignments 4. Research writing (e.g research proposal, manuscript writing e.t.c) 13. Non academic issues	0	0	1	1	0	0	0	0	0	0	0	0	1	0
2023-11-02 16:39:52	2023-11-02 17:03:21					1. Yes	2541	24	2. Male	5. Seventh Day Adventist		1. Single	1. Gulu University	5. Year 5	1. Yes	1. Friend	1	0	0	0		1. Yes	1. ChatGPT	1	0	0	0	0	0	0	0	0	0		13. Non academic issues	0	0	0	0	0	0	0	0	0	0	0	0	1	0
2023-11-02 16:54:29	2023-11-02 17:04:54					1. Yes	3421	23	2. Male	1. Anglican/Protestant		1. Single	4. Mbarara University of Science and Technology	4. Year 4	1. Yes	2. Social media	0	1	0	0		1. Yes	1. ChatGPT	1	0	0	0	0	0	0	0	0	0		1. Preparing for exams 2. Preparing for tutorials 3. Completing assignments 4. Research writing (e.g research proposal, manuscript writing e.t.c)	1	1	1	1	0	0	0	0	0	0	0	0	0	0
2023-11-02 16:48:33	2023-11-02 17:06:54					1. Yes	3409	22	2. Male	2. Pentecostal/Born again		1. Single	4. Mbarara University of Science and Technology	4. Year 4	1. Yes	1. Friend 2. Social media	1	1	0	0		1. Yes	1. ChatGPT	1	0	0	0	0	0	0	0	0	0		1. Preparing for exams 2. Preparing for tutorials 3. Completing assignments 4. Research writing (e.g research proposal, manuscript writing e.t.c) 7. Creating power point slides	1	1	1	1	0	0	1	0	0	0	0	0	0	0
2023-11-02 17:10:26	2023-11-02 17:23:41					1. Yes	3209	21	2. Male	2. Pentecostal/Born again		1. Single	4. Mbarara University of Science and Technology	2. Year 2	1. Yes	2. Social media	0	1	0	0		1. Yes	1. ChatGPT 4. Snapchat AI 9. Quill bot AI	1	0	0	1	0	0	0	0	1	0		1. Preparing for exams 3. Completing assignments 12. Summarizing information 16. Other	1	0	1	0	0	0	0	0	0	0	0	1	0	0
2023-11-02 17:31:20	2023-11-02 17:33:54					1. Yes	2308	22	1. Female	5. Seventh Day Adventist		1. Single	1. Gulu University	2. Year 2	1. Yes	1. Friend	1	0	0	0		2. No
2023-11-02 17:34:23	2023-11-02 17:48:43					1. Yes	3417	22	2. Male	3. Catholic		1. Single	4. Mbarara University of Science and Technology	4. Year 4	1. Yes	1. Friend	1	0	0	0		1. Yes	1. ChatGPT	1	0	0	0	0	0	0	0	0	0		3. Completing assignments	0	0	1	0	0	0	0	0	0	0	0	0	0	0
2023-11-02 17:36:23	2023-11-02 17:49:20					1. Yes	2307	29	2. Male	5. Seventh Day Adventist		3. Cohabiting	1. Gulu University	3. Year 3	1. Yes	2. Social media	0	1	0	0		1. Yes	1. ChatGPT	1	0	0	0	0	0	0	0	0	0		2. Preparing for tutorials 3. Completing assignments 5. Writing letters 7. Creating power point slides	0	1	1	0	1	0	1	0	0	0	0	0	0	0
2023-11-02 17:44:07	2023-11-02 17:50:54					1. Yes	3213	21	2. Male	1. Anglican/Protestant		1. Single	4. Mbarara University of Science and Technology	2. Year 2	1. Yes	2. Social media	0	1	0	0		1. Yes	1. ChatGPT 4. Snapchat AI 9. Quill bot AI	1	0	0	1	0	0	0	0	1	0		1. Preparing for exams 2. Preparing for tutorials 3. Completing assignments 4. Research writing (e.g research proposal, manuscript writing e.t.c) 5. Writing letters 9. Proofreading written work and checking for grammar, punctuation and spelling errors 13. Non academic issues	1	1	1	1	1	0	0	0	1	0	0	0	1	0
2023-11-02 17:49:54	2023-11-02 17:51:02					1. Yes	3401	22	1. Female	3. Catholic		1. Single	4. Mbarara University of Science and Technology	4. Year 4	1. Yes	1. Friend 2. Social media	1	1	0	0		2. No
2023-11-02 16:56:34	2023-11-02 17:51:26					1. Yes	3414	23	1. Female	4. Muslim		1. Single	4. Mbarara University of Science and Technology	4. Year 4	1. Yes	2. Social media	0	1	0	0		1. Yes	10. Other	0	0	0	0	0	0	0	0	0	1	Perplexity	13. Non academic issues	0	0	0	0	0	0	0	0	0	0	0	0	1	0
2023-11-02 17:38:44	2023-11-02 17:58:48					1. Yes	3229	21	2. Male	2. Pentecostal/Born again		1. Single	4. Mbarara University of Science and Technology	2. Year 2	1. Yes	1. Friend	1	0	0	0		1. Yes	1. ChatGPT 9. Quill bot AI	1	0	0	0	0	0	0	0	1	0		2. Preparing for tutorials 3. Completing assignments 4. Research writing (e.g research proposal, manuscript writing e.t.c)	0	1	1	1	0	0	0	0	0	0	0	0	0	0
2023-11-02 17:55:28	2023-11-02 18:02:16					1. Yes	3439	23	2. Male	1. Anglican/Protestant		1. Single	4. Mbarara University of Science and Technology	4. Year 4	1. Yes	2. Social media	0	1	0	0		1. Yes	1. ChatGPT 2. BARD AI 3. Bing AI 4. Snapchat AI 8. Jasper AI	1	1	1	1	0	0	0	1	0	0		1. Preparing for exams 2. Preparing for tutorials 3. Completing assignments 4. Research writing (e.g research proposal, manuscript writing e.t.c) 8. Clinical decision making (e.g diagnosis) 12. Summarizing information	1	1	1	1	0	0	0	1	0	0	0	1	0	0
2023-11-02 10:55:13	2023-11-02 18:02:28					1. Yes	3441	28	2. Male	1. Anglican/Protestant		2. Married	4. Mbarara University of Science and Technology	4. Year 4	1. Yes	1. Friend	1	0	0	0		1. Yes	1. ChatGPT 3. Bing AI 4. Snapchat AI 9. Quill bot AI	1	0	1	1	0	0	0	0	1	0		1. Preparing for exams 2. Preparing for tutorials 3. Completing assignments 8. Clinical decision making (e.g diagnosis) 12. Summarizing information	1	1	1	0	0	0	0	1	0	0	0	1	0	0
2023-11-02 18:01:46	2023-11-02 18:10:19					1. Yes	2313	21	2. Male	4. Muslim		1. Single	1. Gulu University	3. Year 3	1. Yes	2. Social media	0	1	0	0		1. Yes	1. ChatGPT	1	0	0	0	0	0	0	0	0	0		3. Completing assignments 8. Clinical decision making (e.g diagnosis) 12. Summarizing information 13. Non academic issues	0	0	1	0	0	0	0	1	0	0	0	1	1	0
2023-11-02 17:50:11	2023-11-02 18:13:08					1. Yes	2311	22	2. Male	1. Anglican/Protestant		2. Married	1. Gulu University	3. Year 3	1. Yes	1. Friend	1	0	0	0		1. Yes	1. ChatGPT	1	0	0	0	0	0	0	0	0	0		3. Completing assignments 8. Clinical decision making (e.g diagnosis)	0	0	1	0	0	0	0	1	0	0	0	0	0	0
2023-11-02 18:04:50	2023-11-02 18:16:45					1. Yes	2303	22	2. Male	1. Anglican/Protestant		1. Single	1. Gulu University	3. Year 3	1. Yes	1. Friend 3. Lecturer	1	0	1	0		1. Yes	1. ChatGPT	1	0	0	0	0	0	0	0	0	0		2. Preparing for tutorials 3. Completing assignments 16. Other	0	1	1	0	0	0	0	0	0	0	0	0	0	0
2023-11-02 18:12:24	2023-11-02 18:20:29					1. Yes	3530	25	1. Female	3. Catholic		1. Single	4. Mbarara University of Science and Technology	5. Year 5	1. Yes	1. Friend	1	0	0	0		1. Yes	1. ChatGPT	1	0	0	0	0	0	0	0	0	0		1. Preparing for exams 3. Completing assignments	1	0	1	0	0	0	0	0	0	0	0	0	0	0
2023-11-02 18:16:26	2023-11-02 18:20:35					1. Yes	2315	22	2. Male	3. Catholic		1. Single	1. Gulu University	3. Year 3	1. Yes	1. Friend	1	0	0	0		1. Yes	1. ChatGPT	1	0	0	0	0	0	0	0	0	0		2. Preparing for tutorials	0	1	0	0	0	0	0	0	0	0	0	0	0	0
2023-11-02 18:22:51	2023-11-02 18:26:07					1. Yes	2318	37	2. Male	2. Pentecostal/Born again		2. Married	1. Gulu University	3. Year 3	1. Yes	2. Social media 4. Other	0	1	0	1	Read about it over the net	2. No
2023-11-02 18:46:49	2023-11-02 18:49:55					1. Yes	3531	22	1. Female	3. Catholic		1. Single	4. Mbarara University of Science and Technology	5. Year 5	1. Yes	1. Friend 2. Social media	1	1	0	0		1. Yes	1. ChatGPT	1	0	0	0	0	0	0	0	0	0		3. Completing assignments 9. Proofreading written work and checking for grammar, punctuation and spelling errors 12. Summarizing information 15. Translating written work to different languages	0	0	1	0	0	0	0	0	1	0	0	1	0	1
2023-11-02 18:44:37	2023-11-02 18:58:05					1. Yes	2327	21	2. Male	2. Pentecostal/Born again		1. Single	1. Gulu University	3. Year 3	1. Yes	1. Friend	1	0	0	0		1. Yes	1. ChatGPT	1	0	0	0	0	0	0	0	0	0		1. Preparing for exams 2. Preparing for tutorials 3. Completing assignments 5. Writing letters 12. Summarizing information 13. Non academic issues	1	1	1	0	1	0	0	0	0	0	0	1	1	0
2023-11-02 19:03:32	2023-11-02 19:07:23					1. Yes	3535	24	1. Female	2. Pentecostal/Born again		1. Single	4. Mbarara University of Science and Technology	5. Year 5	1. Yes	1. Friend 2. Social media	1	1	0	0		1. Yes	1. ChatGPT	1	0	0	0	0	0	0	0	0	0		2. Preparing for tutorials 3. Completing assignments 4. Research writing (e.g research proposal, manuscript writing e.t.c) 7. Creating power point slides 13. Non academic issues	0	1	1	1	0	0	1	0	0	0	0	0	1	0
2023-11-01 18:56:24	2023-11-02 19:08:38					1. Yes	3537	28	2. Male	2. Pentecostal/Born again		1. Single	4. Mbarara University of Science and Technology	5. Year 5	1. Yes	1. Friend	1	0	0	0		1. Yes	1. ChatGPT	1	0	0	0	0	0	0	0	0	0		1. Preparing for exams 2. Preparing for tutorials 3. Completing assignments 7. Creating power point slides 8. Clinical decision making (e.g diagnosis) 12. Summarizing information	1	1	1	0	0	0	1	1	0	0	0	1	0	0
2023-11-02 18:56:48	2023-11-02 19:11:15					1. Yes	2329	21	2. Male	3. Catholic		1. Single	1. Gulu University	3. Year 3	1. Yes	2. Social media	0	1	0	0		1. Yes	1. ChatGPT	1	0	0	0	0	0	0	0	0	0		3. Completing assignments 4. Research writing (e.g research proposal, manuscript writing e.t.c) 13. Non academic issues	0	0	1	1	0	0	0	0	0	0	0	0	1	0
2023-11-02 18:48:48	2023-11-02 19:12:03					1. Yes	2309	33	2. Male	4. Muslim		2. Married	1. Gulu University	3. Year 3	1. Yes	2. Social media	0	1	0	0		1. Yes	1. ChatGPT	1	0	0	0	0	0	0	0	0	0		2. Preparing for tutorials 3. Completing assignments 7. Creating power point slides 8. Clinical decision making (e.g diagnosis)	0	1	1	0	0	0	1	1	0	0	0	0	0	0
2023-11-02 19:03:10	2023-11-02 19:12:50					1. Yes	3508	26	2. Male	3. Catholic		1. Single	4. Mbarara University of Science and Technology	5. Year 5	1. Yes	1. Friend 2. Social media 3. Lecturer	1	1	1	0		1. Yes	1. ChatGPT	1	0	0	0	0	0	0	0	0	0		5. Writing letters 12. Summarizing information 13. Non academic issues	0	0	0	0	1	0	0	0	0	0	0	1	1	0
2023-11-02 19:06:31	2023-11-02 19:12:57					1. Yes	3509	22	2. Male	3. Catholic		1. Single	4. Mbarara University of Science and Technology	5. Year 5	1. Yes	1. Friend 2. Social media	1	1	0	0		1. Yes	1. ChatGPT 2. BARD AI 3. Bing AI	1	1	1	0	0	0	0	0	0	0		1. Preparing for exams 2. Preparing for tutorials 3. Completing assignments 12. Summarizing information 13. Non academic issues	1	1	1	0	0	0	0	0	0	0	0	1	1	0
2023-11-02 19:22:11	2023-11-02 19:23:51					1. Yes	2325	27	1. Female	1. Anglican/Protestant		1. Single	1. Gulu University	3. Year 3	1. Yes	1. Friend	1	0	0	0		2. No
2023-11-02 19:23:08	2023-11-02 19:25:08					1. Yes	2326	26	2. Male	1. Anglican/Protestant		1. Single	1. Gulu University	3. Year 3	2. No							2. No
2023-11-02 19:23:51	2023-11-02 19:25:23					1. Yes	2325	27	1. Female	1. Anglican/Protestant		1. Single	1. Gulu University	3. Year 3	1. Yes	1. Friend	1	0	0	0		2. No
2023-11-02 19:02:22	2023-11-02 19:26:50					1. Yes	2331	23	2. Male	3. Catholic		1. Single	1. Gulu University	3. Year 3	1. Yes	1. Friend	1	0	0	0		1. Yes	1. ChatGPT	1	0	0	0	0	0	0	0	0	0		3. Completing assignments	0	0	1	0	0	0	0	0	0	0	0	0	0	0
2023-11-02 19:17:34	2023-11-02 19:31:01					1. Yes	1544	32	2. Male	6. Others	None	2. Married	2. Busitema University	5. Year 5	1. Yes	2. Social media	0	1	0	0		1. Yes	1. ChatGPT 4. Snapchat AI	1	0	0	1	0	0	0	0	0	0		3. Completing assignments	0	0	1	0	0	0	0	0	0	0	0	0	0	0
2023-11-02 19:36:01	2023-11-02 19:39:32					1. Yes	3514	22	1. Female	4. Muslim		1. Single	4. Mbarara University of Science and Technology	5. Year 5	1. Yes	1. Friend	1	0	0	0		1. Yes	1. ChatGPT	1	0	0	0	0	0	0	0	0	0		1. Preparing for exams	1	0	0	0	0	0	0	0	0	0	0	0	0	0
2023-11-02 19:34:54	2023-11-02 19:46:54					1. Yes	3542	27	2. Male	1. Anglican/Protestant		1. Single	4. Mbarara University of Science and Technology	5. Year 5	1. Yes	1. Friend	1	0	0	0		1. Yes	1. ChatGPT	1	0	0	0	0	0	0	0	0	0		2. Preparing for tutorials 3. Completing assignments 4. Research writing (e.g research proposal, manuscript writing e.t.c) 13. Non academic issues	0	1	1	1	0	0	0	0	0	0	0	0	1	0
2023-11-02 19:31:20	2023-11-02 19:49:50					1. Yes	3540	25	2. Male	3. Catholic		1. Single	4. Mbarara University of Science and Technology	5. Year 5	1. Yes	2. Social media	0	1	0	0		1. Yes	1. ChatGPT	1	0	0	0	0	0	0	0	0	0		3. Completing assignments 4. Research writing (e.g research proposal, manuscript writing e.t.c)	0	0	1	1	0	0	0	0	0	0	0	0	0	0
2023-11-02 19:38:47	2023-11-02 19:55:37					1. Yes	2320	32	2. Male	2. Pentecostal/Born again		1. Single	1. Gulu University	3. Year 3	1. Yes	2. Social media 4. Other	0	1	0	1	Email	1. Yes	1. ChatGPT 2. BARD AI 3. Bing AI 10. Other	1	1	1	0	0	0	0	0	0	1	Dalle e	10. Creating guidelines 12. Summarizing information 16. Other	0	0	0	0	0	0	0	0	0	1	0	1	0	0
2023-11-02 19:48:33	2023-11-02 19:56:02					1. Yes	2335	30	2. Male	1. Anglican/Protestant		1. Single	1. Gulu University	3. Year 3	1. Yes	1. Friend 2. Social media	1	1	0	0		1. Yes	1. ChatGPT	1	0	0	0	0	0	0	0	0	0		2. Preparing for tutorials 3. Completing assignments 5. Writing letters	0	1	1	0	1	0	0	0	0	0	0	0	0	0
2023-11-02 19:56:26	2023-11-02 20:06:43					1. Yes	12	23	2. Male	1. Anglican/Protestant		1. Single	4. Mbarara University of Science and Technology	5. Year 5	1. Yes	2. Social media	0	1	0	0		1. Yes	1. ChatGPT 10. Other	1	0	0	0	0	0	0	0	0	1	Tradegpt	4. Research writing (e.g research proposal, manuscript writing e.t.c) 13. Non academic issues	0	0	0	1	0	0	0	0	0	0	0	0	1	0
2023-11-02 20:14:29	2023-11-02 20:25:13					1. Yes	3420	22	2. Male	3. Catholic		1. Single	4. Mbarara University of Science and Technology	4. Year 4	1. Yes	2. Social media	0	1	0	0		1. Yes	1. ChatGPT 2. BARD AI	1	1	0	0	0	0	0	0	0	0		1. Preparing for exams 2. Preparing for tutorials 3. Completing assignments 4. Research writing (e.g research proposal, manuscript writing e.t.c)	1	1	1	1	0	0	0	0	0	0	0	0	0	0
2023-11-02 20:18:27	2023-11-02 20:27:41					1. Yes	3204	21	2. Male	3. Catholic		1. Single	4. Mbarara University of Science and Technology	2. Year 2	1. Yes	1. Friend	1	0	0	0		1. Yes	1. ChatGPT 9. Quill bot AI	1	0	0	0	0	0	0	0	1	0		3. Completing assignments 4. Research writing (e.g research proposal, manuscript writing e.t.c)	0	0	1	1	0	0	0	0	0	0	0	0	0	0
2023-11-02 20:27:42	2023-11-02 20:28:42					0. No
2023-11-01 16:11:01	2023-11-02 20:35:06					1. Yes	3525	26	2. Male	3. Catholic		1. Single	4. Mbarara University of Science and Technology	5. Year 5	1. Yes	2. Social media	0	1	0	0		1. Yes	1. ChatGPT	1	0	0	0	0	0	0	0	0	0		3. Completing assignments	0	0	1	0	0	0	0	0	0	0	0	0	0	0
2023-11-02 19:34:47	2023-11-02 20:39:14					1. Yes	2340	30	2. Male	3. Catholic		1. Single	1. Gulu University	3. Year 3	1. Yes	1. Friend	1	0	0	0		1. Yes	1. ChatGPT	1	0	0	0	0	0	0	0	0	0		3. Completing assignments 8. Clinical decision making (e.g diagnosis) 12. Summarizing information	0	0	1	0	0	0	0	1	0	0	0	1	0	0
2023-11-02 20:39:14	2023-11-02 20:44:47					1. Yes	2340	30	2. Male	3. Catholic		1. Single	1. Gulu University	3. Year 3	1. Yes	1. Friend	1	0	0	0		1. Yes	1. ChatGPT	1	0	0	0	0	0	0	0	0	0		3. Completing assignments 12. Summarizing information	0	0	1	0	0	0	0	0	0	0	0	1	0	0
2023-11-02 21:17:46	2023-11-02 21:32:41					1. Yes	3222	25	2. Male	3. Catholic		1. Single	4. Mbarara University of Science and Technology	2. Year 2	1. Yes	2. Social media	0	1	0	0		1. Yes	1. ChatGPT 4. Snapchat AI 9. Quill bot AI	1	0	0	1	0	0	0	0	1	0		4. Research writing (e.g research proposal, manuscript writing e.t.c) 15. Translating written work to different languages	0	0	0	1	0	0	0	0	0	0	0	0	0	1
2023-11-01 08:17:09	2023-11-02 21:44:53					1. Yes	3110	21	2. Male	4. Muslim		1. Single	4. Mbarara University of Science and Technology	1. Year 1	1. Yes	1. Friend 2. Social media	1	1	0	0		1. Yes	1. ChatGPT	1	0	0	0	0	0	0	0	0	0		1. Preparing for exams 2. Preparing for tutorials 3. Completing assignments 4. Research writing (e.g research proposal, manuscript writing e.t.c) 13. Non academic issues	1	1	1	1	0	0	0	0	0	0	0	0	1	0
2023-11-02 17:03:21	2023-11-02 17:40:30					1. Yes	2523	23	2. Male	1. Anglican/Protestant		1. Single	1. Gulu University	5. Year 5	1. Yes	3. Lecturer	0	0	1	0		1. Yes	1. ChatGPT	1	0	0	0	0	0	0	0	0	0		3. Completing assignments 4. Research writing (e.g research proposal, manuscript writing e.t.c) 9. Proofreading written work and checking for grammar, punctuation and spelling errors	0	0	1	1	0	0	0	0	1	0	0	0	0	0
2023-11-02 21:44:48	2023-11-02 21:46:15					1. Yes	3224	25	2. Male	3. Catholic		1. Single	4. Mbarara University of Science and Technology	2. Year 2	1. Yes	1. Friend 2. Social media 3. Lecturer	1	1	1	0		2. No
2023-11-02 21:46:59	2023-11-02 21:53:38					1. Yes	3405	22	2. Male	4. Muslim		2. Married	4. Mbarara University of Science and Technology	4. Year 4	1. Yes	2. Social media	0	1	0	0		1. Yes	1. ChatGPT 2. BARD AI	1	1	0	0	0	0	0	0	0	0		1. Preparing for exams 2. Preparing for tutorials 3. Completing assignments 4. Research writing (e.g research proposal, manuscript writing e.t.c) 5. Writing letters 7. Creating power point slides 8. Clinical decision making (e.g diagnosis) 9. Proofreading written work and checking for grammar, punctuation and spelling errors 12. Summarizing information 13. Non academic issues	1	1	1	1	1	0	1	1	1	0	0	1	1	0
2023-11-02 21:59:54	2023-11-02 22:08:33					1. Yes	3539	27	2. Male	3. Catholic		1. Single	4. Mbarara University of Science and Technology	5. Year 5	1. Yes	1. Friend	1	0	0	0		1. Yes	1. ChatGPT	1	0	0	0	0	0	0	0	0	0		3. Completing assignments 4. Research writing (e.g research proposal, manuscript writing e.t.c)	0	0	1	1	0	0	0	0	0	0	0	0	0	0
2023-11-02 22:24:55	2023-11-02 22:35:51					1. Yes	3529	23	1. Female	1. Anglican/Protestant		1. Single	4. Mbarara University of Science and Technology	5. Year 5	1. Yes	1. Friend	1	0	0	0		1. Yes	1. ChatGPT 4. Snapchat AI	1	0	0	1	0	0	0	0	0	0		3. Completing assignments 5. Writing letters 12. Summarizing information 13. Non academic issues	0	0	1	0	1	0	0	0	0	0	0	1	1	0
2023-11-02 22:40:54	2023-11-02 22:44:42					1. Yes	3242	27	2. Male	3. Catholic		1. Single	4. Mbarara University of Science and Technology	2. Year 2	1. Yes	1. Friend	1	0	0	0		2. No
2023-11-02 22:41:24	2023-11-02 22:51:15					1. Yes	3404	22	2. Male	3. Catholic		1. Single	4. Mbarara University of Science and Technology	4. Year 4	1. Yes	1. Friend	1	0	0	0		1. Yes	1. ChatGPT 4. Snapchat AI	1	0	0	1	0	0	0	0	0	0		2. Preparing for tutorials 3. Completing assignments 4. Research writing (e.g research proposal, manuscript writing e.t.c) 7. Creating power point slides 13. Non academic issues	0	1	1	1	0	0	1	0	0	0	0	0	1	0
2023-11-02 22:43:45	2023-11-02 23:09:54					1. Yes	3231	29	2. Male	3. Catholic		1. Single	4. Mbarara University of Science and Technology	2. Year 2	1. Yes	1. Friend	1	0	0	0		1. Yes	1. ChatGPT	1	0	0	0	0	0	0	0	0	0		3. Completing assignments	0	0	1	0	0	0	0	0	0	0	0	0	0	0
2023-11-02 23:10:40	2023-11-02 23:12:20					1. Yes	3225	35	2. Male	3. Catholic		2. Married	4. Mbarara University of Science and Technology	2. Year 2	1. Yes	1. Friend	1	0	0	0		2. No
2023-11-02 19:56:03	2023-11-02 23:34:32					1. Yes	2335	30	2. Male	1. Anglican/Protestant		1. Single	1. Gulu University	3. Year 3	1. Yes	1. Friend 2. Social media	1	1	0	0		1. Yes	1. ChatGPT	1	0	0	0	0	0	0	0	0	0		3. Completing assignments 5. Writing letters	0	0	1	0	1	0	0	0	0	0	0	0	0	0
2023-11-02 23:29:18	2023-11-02 23:39:36					1. Yes	3136	19	2. Male	3. Catholic		1. Single	4. Mbarara University of Science and Technology	1. Year 1	1. Yes	1. Friend 2. Social media	1	1	0	0		1. Yes	1. ChatGPT 3. Bing AI	1	0	1	0	0	0	0	0	0	0		3. Completing assignments 4. Research writing (e.g research proposal, manuscript writing e.t.c)	0	0	1	1	0	0	0	0	0	0	0	0	0	0
2023-11-02 23:51:14	2023-11-03 00:02:52					1. Yes	3210	23	2. Male	2. Pentecostal/Born again		1. Single	4. Mbarara University of Science and Technology	2. Year 2	1. Yes	1. Friend	1	0	0	0		1. Yes	1. ChatGPT	1	0	0	0	0	0	0	0	0	0		1. Preparing for exams 2. Preparing for tutorials 3. Completing assignments 13. Non academic issues	1	1	1	0	0	0	0	0	0	0	0	0	1	0
2023-11-03 00:17:03	2023-11-03 00:20:43					1. Yes	1211	22	1. Female	1. Anglican/Protestant		1. Single	2. Busitema University	3. Year 3	1. Yes	2. Social media	0	1	0	0		1. Yes	1. ChatGPT	1	0	0	0	0	0	0	0	0	0		1. Preparing for exams 2. Preparing for tutorials 3. Completing assignments 4. Research writing (e.g research proposal, manuscript writing e.t.c)	1	1	1	1	0	0	0	0	0	0	0	0	0	0
2023-11-03 00:20:44	2023-11-03 00:24:34					1. Yes	1211	22	1. Female	1. Anglican/Protestant		1. Single	2. Busitema University	3. Year 3	1. Yes	2. Social media	0	1	0	0		1. Yes	1. ChatGPT	1	0	0	0	0	0	0	0	0	0		1. Preparing for exams 2. Preparing for tutorials 3. Completing assignments 4. Research writing (e.g research proposal, manuscript writing e.t.c)	1	1	1	1	0	0	0	0	0	0	0	0	0	0
2023-11-03 00:24:35	2023-11-03 00:30:05					1. Yes	1211	22	1. Female	1. Anglican/Protestant		1. Single	2. Busitema University	2. Year 2	1. Yes	1. Friend	1	0	0	0		1. Yes	1. ChatGPT	1	0	0	0	0	0	0	0	0	0		1. Preparing for exams 2. Preparing for tutorials 3. Completing assignments 4. Research writing (e.g research proposal, manuscript writing e.t.c)	1	1	1	1	0	0	0	0	0	0	0	0	0	0
2023-11-03 00:39:09	2023-11-03 00:49:27					1. Yes	3202	22	2. Male	1. Anglican/Protestant		1. Single	4. Mbarara University of Science and Technology	2. Year 2	1. Yes	2. Social media	0	1	0	0		1. Yes	1. ChatGPT	1	0	0	0	0	0	0	0	0	0		1. Preparing for exams 7. Creating power point slides	1	0	0	0	0	0	1	0	0	0	0	0	0	0
2023-11-03 06:13:56	2023-11-03 06:26:39					1. Yes	3501	22	1. Female	3. Catholic		1. Single	4. Mbarara University of Science and Technology	5. Year 5	1. Yes	1. Friend 2. Social media 3. Lecturer	1	1	1	0		1. Yes	1. ChatGPT 3. Bing AI	1	0	1	0	0	0	0	0	0	0		1. Preparing for exams 3. Completing assignments 13. Non academic issues	1	0	1	0	0	0	0	0	0	0	0	0	1	0
2023-11-03 06:22:26	2023-11-03 06:31:57					1. Yes	1521	27	1. Female	2. Pentecostal/Born again		2. Married	2. Busitema University	5. Year 5	1. Yes	2. Social media	0	1	0	0		1. Yes	1. ChatGPT	1	0	0	0	0	0	0	0	0	0		2. Preparing for tutorials 3. Completing assignments 5. Writing letters 7. Creating power point slides 8. Clinical decision making (e.g diagnosis) 9. Proofreading written work and checking for grammar, punctuation and spelling errors	0	1	1	0	1	0	1	1	1	0	0	0	0	0
2023-11-02 12:42:36	2023-11-03 07:15:47					1. Yes	1535	24	1. Female	2. Pentecostal/Born again		1. Single	2. Busitema University	5. Year 5	1. Yes	1. Friend	1	0	0	0		1. Yes	1. ChatGPT	1	0	0	0	0	0	0	0	0	0		3. Completing assignments	0	0	1	0	0	0	0	0	0	0	0	0	0	0
2023-11-02 16:28:07	2023-11-02 16:56:51					1. Yes	2530	23	1. Female	2. Pentecostal/Born again		1. Single	1. Gulu University	5. Year 5	1. Yes	1. Friend	1	0	0	0		1. Yes	1. ChatGPT 9. Quill bot AI	1	0	0	0	0	0	0	0	1	0		1. Preparing for exams 2. Preparing for tutorials 3. Completing assignments 4. Research writing (e.g research proposal, manuscript writing e.t.c) 5. Writing letters 7. Creating power point slides 15. Translating written work to different languages	1	1	1	1	1	0	1	0	0	0	0	0	0	1
2023-11-02 16:56:51	2023-11-02 17:18:20					1. Yes	2537	37	2. Male	2. Pentecostal/Born again		2. Married	1. Gulu University	5. Year 5	1. Yes	1. Friend 3. Lecturer	1	0	1	0		1. Yes	10. Other	0	0	0	0	0	0	0	0	0	1	Wakeflow	2. Preparing for tutorials 3. Completing assignments	0	1	1	0	0	0	0	0	0	0	0	0	0	0
2023-11-03 07:47:52	2023-11-03 07:55:06					1. Yes	2538	24	2. Male	1. Anglican/Protestant		1. Single	1. Gulu University	5. Year 5	1. Yes	2. Social media	0	1	0	0		1. Yes	1. ChatGPT	1	0	0	0	0	0	0	0	0	0		3. Completing assignments 4. Research writing (e.g research proposal, manuscript writing e.t.c) 8. Clinical decision making (e.g diagnosis) 12. Summarizing information 13. Non academic issues	0	0	1	1	0	0	0	1	0	0	0	1	1	0
2023-11-03 07:55:06	2023-11-03 08:06:46					1. Yes	2536	23	2. Male	1. Anglican/Protestant		1. Single	1. Gulu University	5. Year 5	1. Yes	1. Friend 2. Social media	1	1	0	0		1. Yes	1. ChatGPT	1	0	0	0	0	0	0	0	0	0		1. Preparing for exams 2. Preparing for tutorials 3. Completing assignments	1	1	1	0	0	0	0	0	0	0	0	0	0	0
2023-11-03 08:05:33	2023-11-03 08:09:05					1. Yes	1531	24	1. Female	3. Catholic		1. Single	2. Busitema University	5. Year 5	1. Yes	1. Friend	1	0	0	0		1. Yes	1. ChatGPT	1	0	0	0	0	0	0	0	0	0		1. Preparing for exams 3. Completing assignments 4. Research writing (e.g research proposal, manuscript writing e.t.c) 5. Writing letters 11. Assist in replying to emails	1	0	1	1	1	0	0	0	0	0	1	0	0	0
2023-11-03 08:06:46	2023-11-03 08:19:07					1. Yes	2539	25	2. Male	5. Seventh Day Adventist		1. Single	1. Gulu University	5. Year 5	1. Yes	1. Friend	1	0	0	0		1. Yes	10. Other	0	0	0	0	0	0	0	0	0	1	Wakeflow Ltd Ai Robot	1. Preparing for exams 2. Preparing for tutorials 3. Completing assignments 13. Non academic issues	1	1	1	0	0	0	0	0	0	0	0	0	1	0
2023-11-03 08:30:34	2023-11-03 08:32:34					1. Yes	2405	28	2. Male	3. Catholic		1. Single	1. Gulu University	4. Year 4	1. Yes	2. Social media	0	1	0	0		2. No
2023-11-03 08:19:07	2023-11-03 08:35:05					1. Yes	2504	24	1. Female	1. Anglican/Protestant		1. Single	1. Gulu University	5. Year 5	1. Yes	1. Friend	1	0	0	0		1. Yes	1. ChatGPT	1	0	0	0	0	0	0	0	0	0		13. Non academic issues	0	0	0	0	0	0	0	0	0	0	0	0	1	0
2023-11-03 08:21:05	2023-11-03 08:37:14					1. Yes	2510	22	2. Male	3. Catholic		1. Single	1. Gulu University	5. Year 5	1. Yes	1. Friend	1	0	0	0		1. Yes	1. ChatGPT 3. Bing AI	1	0	1	0	0	0	0	0	0	0		13. Non academic issues	0	0	0	0	0	0	0	0	0	0	0	0	1	0
2023-11-03 08:37:39	2023-11-03 08:41:10					1. Yes	3203	20	1. Female	1. Anglican/Protestant		1. Single	4. Mbarara University of Science and Technology	2. Year 2	1. Yes	1. Friend	1	0	0	0		1. Yes	1. ChatGPT 4. Snapchat AI	1	0	0	1	0	0	0	0	0	0		1. Preparing for exams 2. Preparing for tutorials 3. Completing assignments 4. Research writing (e.g research proposal, manuscript writing e.t.c) 13. Non academic issues 15. Translating written work to different languages	1	1	1	1	0	0	0	0	0	0	0	0	1	1
2023-11-03 08:37:14	2023-11-03 08:44:48					1. Yes	2501	24	2. Male	1. Anglican/Protestant		1. Single	1. Gulu University	5. Year 5	1. Yes	3. Lecturer	0	0	1	0		1. Yes	1. ChatGPT	1	0	0	0	0	0	0	0	0	0		1. Preparing for exams 2. Preparing for tutorials 3. Completing assignments 4. Research writing (e.g research proposal, manuscript writing e.t.c) 7. Creating power point slides 13. Non academic issues 15. Translating written work to different languages	1	1	1	1	0	0	1	0	0	0	0	0	1	1
2023-11-03 08:28:55	2023-11-03 08:45:58					1. Yes	3219	22	2. Male	1. Anglican/Protestant		1. Single	4. Mbarara University of Science and Technology	2. Year 2	1. Yes	2. Social media	0	1	0	0		1. Yes	1. ChatGPT 4. Snapchat AI 5. Desktop AI 9. Quill bot AI	1	0	0	1	1	0	0	0	1	0		2. Preparing for tutorials 3. Completing assignments 9. Proofreading written work and checking for grammar, punctuation and spelling errors 13. Non academic issues 15. Translating written work to different languages	0	1	1	0	0	0	0	0	1	0	0	0	1	1
2023-11-03 08:35:05	2023-11-03 08:46:27					1. Yes	2508	34	1. Female	1. Anglican/Protestant		5. Widowed	1. Gulu University	5. Year 5	1. Yes	1. Friend 3. Lecturer	1	0	1	0		1. Yes	1. ChatGPT	1	0	0	0	0	0	0	0	0	0		2. Preparing for tutorials 9. Proofreading written work and checking for grammar, punctuation and spelling errors 13. Non academic issues	0	1	0	0	0	0	0	0	1	0	0	0	1	0
2023-10-31 12:52:15	2023-11-03 09:02:48					1. Yes	1128	20	1. Female	3. Catholic		1. Single	2. Busitema University	1. Year 1	1. Yes	3. Lecturer	0	0	1	0		1. Yes	1. ChatGPT	1	0	0	0	0	0	0	0	0	0		1. Preparing for exams 2. Preparing for tutorials 3. Completing assignments	1	1	1	0	0	0	0	0	0	0	0	0	0	0
2023-11-03 08:42:38	2023-11-03 09:03:09					1. Yes	3427	23	1. Female	3. Catholic		1. Single	4. Mbarara University of Science and Technology	4. Year 4	1. Yes	1. Friend	1	0	0	0		1. Yes	1. ChatGPT	1	0	0	0	0	0	0	0	0	0		3. Completing assignments	0	0	1	0	0	0	0	0	0	0	0	0	0	0
2023-11-03 09:26:20	2023-11-03 09:31:00					1. Yes	2408	22	2. Male	4. Muslim		1. Single	1. Gulu University	4. Year 4	1. Yes	2. Social media	0	1	0	0		1. Yes	3. Bing AI	0	0	1	0	0	0	0	0	0	0		13. Non academic issues	0	0	0	0	0	0	0	0	0	0	0	0	1	0
2023-11-03 09:49:16	2023-11-03 09:57:48					1. Yes	4310	21	1. Female	3. Catholic		1. Single	3. Makerere University	3. Year 3	1. Yes	1. Friend	1	0	0	0		1. Yes	1. ChatGPT 3. Bing AI 4. Snapchat AI 5. Desktop AI	1	0	1	1	1	0	0	0	0	0		1. Preparing for exams 2. Preparing for tutorials 3. Completing assignments 15. Translating written work to different languages	1	1	1	0	0	0	0	0	0	0	0	0	0	1
2023-11-03 10:08:21	2023-11-03 10:09:42					1. Yes	2531	23	1. Female	1. Anglican/Protestant		1. Single	1. Gulu University	5. Year 5	1. Yes	1. Friend	1	0	0	0		2. No
2023-11-03 10:03:34	2023-11-03 10:14:29					1. Yes	3243	22	2. Male	3. Catholic		1. Single	4. Mbarara University of Science and Technology	2. Year 2	1. Yes	1. Friend 3. Lecturer	1	0	1	0		1. Yes	1. ChatGPT 3. Bing AI	1	0	1	0	0	0	0	0	0	0		2. Preparing for tutorials 6. Transcription 8. Clinical decision making (e.g diagnosis) 9. Proofreading written work and checking for grammar, punctuation and spelling errors 12. Summarizing information 13. Non academic issues	0	1	0	0	0	1	0	1	1	0	0	1	1	0
2023-11-02 10:30:35	2023-11-03 10:16:53					1. Yes	3121	24	2. Male	3. Catholic		1. Single	1. Gulu University	1. Year 1	1. Yes	1. Friend	1	0	0	0		1. Yes	1. ChatGPT	1	0	0	0	0	0	0	0	0	0		3. Completing assignments 9. Proofreading written work and checking for grammar, punctuation and spelling errors	0	0	1	0	0	0	0	0	1	0	0	0	0	0
2023-11-03 10:19:07	2023-11-03 10:30:57					1. Yes	3220	21	2. Male	3. Catholic		1. Single	4. Mbarara University of Science and Technology	2. Year 2	1. Yes	1. Friend	1	0	0	0		1. Yes	1. ChatGPT 3. Bing AI	1	0	1	0	0	0	0	0	0	0		1. Preparing for exams 3. Completing assignments 7. Creating power point slides 12. Summarizing information 13. Non academic issues	1	0	1	0	0	0	1	0	0	0	0	1	1	0
2023-11-03 10:16:53	2023-11-03 10:31:38					1. Yes	3133	26	2. Male	2. Pentecostal/Born again		1. Single	1. Gulu University	1. Year 1	1. Yes	1. Friend	1	0	0	0		1. Yes	1. ChatGPT	1	0	0	0	0	0	0	0	0	0		3. Completing assignments 13. Non academic issues	0	0	1	0	0	0	0	0	0	0	0	0	1	0
2023-11-03 10:31:38	2023-11-03 10:43:46					1. Yes	3127	27	2. Male	3. Catholic		1. Single	1. Gulu University	1. Year 1	1. Yes	1. Friend	1	0	0	0		1. Yes	1. ChatGPT	1	0	0	0	0	0	0	0	0	0		3. Completing assignments 13. Non academic issues	0	0	1	0	0	0	0	0	0	0	0	0	1	0
2023-11-03 10:43:47	2023-11-03 10:57:30					1. Yes	3129	43	2. Male	3. Catholic		2. Married	1. Gulu University	1. Year 1	1. Yes	2. Social media 3. Lecturer	0	1	1	0		1. Yes	1. ChatGPT 10. Other	1	0	0	0	0	0	0	0	0	1	Monica AI	2. Preparing for tutorials 3. Completing assignments 9. Proofreading written work and checking for grammar, punctuation and spelling errors 10. Creating guidelines	0	1	1	0	0	0	0	0	1	1	0	0	0	0
2023-11-03 10:53:57	2023-11-03 10:59:03					1. Yes	4314	22	2. Male	3. Catholic		1. Single	3. Makerere University	3. Year 3	1. Yes	2. Social media	0	1	0	0		1. Yes	1. ChatGPT 3. Bing AI 4. Snapchat AI	1	0	1	1	0	0	0	0	0	0		1. Preparing for exams 2. Preparing for tutorials 3. Completing assignments 4. Research writing (e.g research proposal, manuscript writing e.t.c) 9. Proofreading written work and checking for grammar, punctuation and spelling errors 12. Summarizing information 13. Non academic issues	1	1	1	1	0	0	0	0	1	0	0	1	1	0
2023-11-03 10:57:30	2023-11-03 11:12:28					1. Yes	3104	21	2. Male	2. Pentecostal/Born again		1. Single	1. Gulu University	1. Year 1	1. Yes	1. Friend	1	0	0	0		1. Yes	1. ChatGPT	1	0	0	0	0	0	0	0	0	0		3. Completing assignments	0	0	1	0	0	0	0	0	0	0	0	0	0	0
2023-11-03 11:12:28	2023-11-03 11:16:33					1. Yes	3132	23	2. Male	3. Catholic		1. Single	1. Gulu University	1. Year 1	1. Yes	1. Friend	1	0	0	0		2. No
2023-11-03 11:13:41	2023-11-03 11:27:17					1. Yes	3217	21	2. Male	1. Anglican/Protestant		1. Single	4. Mbarara University of Science and Technology	2. Year 2	1. Yes	1. Friend 2. Social media	1	1	0	0		1. Yes	1. ChatGPT 3. Bing AI	1	0	1	0	0	0	0	0	0	0		3. Completing assignments	0	0	1	0	0	0	0	0	0	0	0	0	0	0
2023-11-03 11:27:18	2023-11-03 11:30:33					1. Yes	3217	21	2. Male	1. Anglican/Protestant		1. Single	4. Mbarara University of Science and Technology	2. Year 2	1. Yes	1. Friend 2. Social media	1	1	0	0		1. Yes	1. ChatGPT 3. Bing AI	1	0	1	0	0	0	0	0	0	0		1. Preparing for exams	1	0	0	0	0	0	0	0	0	0	0	0	0	0
2023-11-03 11:29:42	2023-11-03 11:33:02					1. Yes	2407	26	2. Male	3. Catholic		1. Single	1. Gulu University	4. Year 4	1. Yes	3. Lecturer	0	0	1	0		1. Yes	1. ChatGPT	1	0	0	0	0	0	0	0	0	0		4. Research writing (e.g research proposal, manuscript writing e.t.c)	0	0	0	1	0	0	0	0	0	0	0	0	0	0
2023-11-03 11:42:36	2023-11-03 12:01:07					1. Yes	2401	28	2. Male	1. Anglican/Protestant		1. Single	1. Gulu University	4. Year 4	1. Yes	1. Friend	1	0	0	0		1. Yes	1. ChatGPT	1	0	0	0	0	0	0	0	0	0		1. Preparing for exams 2. Preparing for tutorials 3. Completing assignments	1	1	1	0	0	0	0	0	0	0	0	0	0	0
2023-11-03 11:59:05	2023-11-03 12:08:09					1. Yes	2422	23	2. Male	2. Pentecostal/Born again		1. Single	1. Gulu University	4. Year 4	1. Yes	1. Friend	1	0	0	0		1. Yes	3. Bing AI	0	0	1	0	0	0	0	0	0	0		5. Writing letters 12. Summarizing information 13. Non academic issues	0	0	0	0	1	0	0	0	0	0	0	1	1	0
2023-11-03 11:16:33	2023-11-03 13:12:45					1. Yes	3117	20	2. Male	3. Catholic		1. Single	1. Gulu University	1. Year 1	1. Yes	1. Friend	1	0	0	0		1. Yes	1. ChatGPT 3. Bing AI 10. Other	1	0	1	0	0	0	0	0	0	1	Microsoft AI and fusion chat AI	1. Preparing for exams 4. Research writing (e.g research proposal, manuscript writing e.t.c) 13. Non academic issues	1	0	0	1	0	0	0	0	0	0	0	0	1	0
2023-11-03 13:06:10	2023-11-03 13:26:24					1. Yes	4303	21	1. Female	1. Anglican/Protestant		1. Single	3. Makerere University	3. Year 3	1. Yes	1. Friend 2. Social media	1	1	0	0		1. Yes	3. Bing AI 4. Snapchat AI 9. Quill bot AI	0	0	1	1	0	0	0	0	1	0		2. Preparing for tutorials 3. Completing assignments 8. Clinical decision making (e.g diagnosis) 9. Proofreading written work and checking for grammar, punctuation and spelling errors 12. Summarizing information 13. Non academic issues	0	1	1	0	0	0	0	1	1	0	0	1	1	0
2023-11-03 13:12:45	2023-11-03 13:30:05					1. Yes	3126	21	2. Male	5. Seventh Day Adventist		1. Single	1. Gulu University	1. Year 1	1. Yes	1. Friend	1	0	0	0		1. Yes	1. ChatGPT	1	0	0	0	0	0	0	0	0	0		2. Preparing for tutorials 3. Completing assignments	0	1	1	0	0	0	0	0	0	0	0	0	0	0
2023-11-03 13:30:05	2023-11-03 13:31:38					1. Yes	3128	26	1. Female	5. Seventh Day Adventist		1. Single	1. Gulu University	1. Year 1	1. Yes	1. Friend	1	0	0	0		2. No
2023-11-03 13:31:38	2023-11-03 13:32:42					1. Yes	3131	28	1. Female	4. Muslim		1. Single	1. Gulu University	1. Year 1	1. Yes	1. Friend 3. Lecturer	1	0	1	0		2. No
2023-11-03 13:37:46	2023-11-03 13:42:31					1. Yes	1509	38	1. Female	1. Anglican/Protestant		2. Married	2. Busitema University	5. Year 5	1. Yes	1. Friend	1	0	0	0		2. No
2023-11-03 13:52:19	2023-11-03 14:01:53					1. Yes	3205	20	2. Male	2. Pentecostal/Born again		1. Single	4. Mbarara University of Science and Technology	2. Year 2	1. Yes	1. Friend	1	0	0	0		1. Yes	1. ChatGPT	1	0	0	0	0	0	0	0	0	0		1. Preparing for exams 2. Preparing for tutorials 3. Completing assignments 4. Research writing (e.g research proposal, manuscript writing e.t.c) 5. Writing letters 10. Creating guidelines 12. Summarizing information 13. Non academic issues 15. Translating written work to different languages	1	1	1	1	1	0	0	0	0	1	0	1	1	1
2023-11-03 14:05:49	2023-11-03 14:06:33					1. Yes	1226	20	1. Female	4. Muslim		1. Single	2. Busitema University	2. Year 2	2. No							2. No
2023-11-03 13:49:56	2023-11-03 14:07:45					1. Yes	2413	28	2. Male	2. Pentecostal/Born again		3. Cohabiting	1. Gulu University	4. Year 4	1. Yes	1. Friend	1	0	0	0		1. Yes	1. ChatGPT	1	0	0	0	0	0	0	0	0	0		2. Preparing for tutorials 3. Completing assignments 13. Non academic issues	0	1	1	0	0	0	0	0	0	0	0	0	1	0
2023-11-03 14:31:37	2023-11-03 14:33:32					1. Yes	1503	30	1. Female	3. Catholic		2. Married	2. Busitema University	5. Year 5	2. No							2. No
2023-11-03 14:31:36	2023-11-03 14:36:10					1. Yes	1511	34	1. Female	2. Pentecostal/Born again		2. Married	2. Busitema University	5. Year 5	2. No							2. No
2023-11-03 14:39:07	2023-11-03 14:40:29					1. Yes	3527	23	1. Female	1. Anglican/Protestant		1. Single	4. Mbarara University of Science and Technology	5. Year 5	1. Yes	2. Social media	0	1	0	0		2. No
2023-11-03 14:40:29	2023-11-03 14:41:40					1. Yes	3527	23	1. Female	1. Anglican/Protestant		1. Single	4. Mbarara University of Science and Technology	5. Year 5	1. Yes	2. Social media	0	1	0	0		2. No
2023-11-03 15:14:24	2023-11-03 15:16:38					1. Yes	3305	22	1. Female	1. Anglican/Protestant		1. Single	4. Mbarara University of Science and Technology	3. Year 3	1. Yes	1. Friend	1	0	0	0		2. No
2023-11-03 15:16:39	2023-11-03 15:21:33					1. Yes	3303	23	1. Female	4. Muslim		1. Single	4. Mbarara University of Science and Technology	3. Year 3	1. Yes	2. Social media	0	1	0	0		1. Yes	1. ChatGPT	1	0	0	0	0	0	0	0	0	0		1. Preparing for exams 7. Creating power point slides 13. Non academic issues	1	0	0	0	0	0	1	0	0	0	0	0	1	0
2023-11-03 15:19:08	2023-11-03 15:30:43					1. Yes	3438	28	2. Male	2. Pentecostal/Born again		1. Single	3. Makerere University	4. Year 4	1. Yes	1. Friend	1	0	0	0		1. Yes	1. ChatGPT 3. Bing AI 4. Snapchat AI	1	0	1	1	0	0	0	0	0	0		3. Completing assignments 12. Summarizing information 13. Non academic issues	0	0	1	0	0	0	0	0	0	0	0	1	1	0
2023-11-03 14:50:38	2023-11-03 15:35:49					1. Yes	788	28	2. Male	1. Anglican/Protestant		3. Cohabiting	4. Mbarara University of Science and Technology	3. Year 3	1. Yes	1. Friend 2. Social media	1	1	0	0		1. Yes	1. ChatGPT 2. BARD AI 3. Bing AI	1	1	1	0	0	0	0	0	0	0		1. Preparing for exams 2. Preparing for tutorials 3. Completing assignments 4. Research writing (e.g research proposal, manuscript writing e.t.c) 5. Writing letters 7. Creating power point slides 12. Summarizing information	1	1	1	1	1	0	1	0	0	0	0	1	0	0
2023-11-03 15:37:19	2023-11-03 15:45:42					1. Yes	3408	26	2. Male	5. Seventh Day Adventist		1. Single	4. Mbarara University of Science and Technology	4. Year 4	1. Yes	1. Friend 2. Social media	1	1	0	0		1. Yes	1. ChatGPT	1	0	0	0	0	0	0	0	0	0		2. Preparing for tutorials 4. Research writing (e.g research proposal, manuscript writing e.t.c) 9. Proofreading written work and checking for grammar, punctuation and spelling errors	0	1	0	1	0	0	0	0	1	0	0	0	0	0
2023-11-02 17:18:21	2023-11-03 15:56:05					1. Yes	2534	30	2. Male	1. Anglican/Protestant		1. Single	1. Gulu University	5. Year 5	2. No							2. No
2023-11-03 15:51:51	2023-11-03 15:59:35					1. Yes	3415	22	2. Male	1. Anglican/Protestant		1. Single	4. Mbarara University of Science and Technology	4. Year 4	1. Yes	1. Friend	1	0	0	0		1. Yes	1. ChatGPT 3. Bing AI	1	0	1	0	0	0	0	0	0	0		1. Preparing for exams 2. Preparing for tutorials 3. Completing assignments 4. Research writing (e.g research proposal, manuscript writing e.t.c)	1	1	1	1	0	0	0	0	0	0	0	0	0	0
2023-11-03 15:53:49	2023-11-03 15:59:47					1. Yes	3429	23	2. Male	3. Catholic		1. Single	4. Mbarara University of Science and Technology	4. Year 4	1. Yes	2. Social media	0	1	0	0		1. Yes	1. ChatGPT 2. BARD AI 3. Bing AI	1	1	1	0	0	0	0	0	0	0		1. Preparing for exams 2. Preparing for tutorials 3. Completing assignments 4. Research writing (e.g research proposal, manuscript writing e.t.c) 11. Assist in replying to emails 13. Non academic issues	1	1	1	1	0	0	0	0	0	0	1	0	1	0
2023-11-03 15:47:16	2023-11-03 16:03:17					1. Yes	3432	23	2. Male	1. Anglican/Protestant		1. Single	4. Mbarara University of Science and Technology	4. Year 4	1. Yes	1. Friend 2. Social media 3. Lecturer	1	1	1	0		1. Yes	1. ChatGPT	1	0	0	0	0	0	0	0	0	0		3. Completing assignments	0	0	1	0	0	0	0	0	0	0	0	0	0	0
2023-11-03 16:00:15	2023-11-03 16:03:43					1. Yes	2527	29	2. Male	1. Anglican/Protestant		1. Single	1. Gulu University	5. Year 5	2. No							2. No
2023-11-03 16:00:41	2023-11-03 16:04:32					1. Yes	3410	23	2. Male	3. Catholic		1. Single	4. Mbarara University of Science and Technology	4. Year 4	1. Yes	1. Friend	1	0	0	0		1. Yes	1. ChatGPT	1	0	0	0	0	0	0	0	0	0		3. Completing assignments 4. Research writing (e.g research proposal, manuscript writing e.t.c) 8. Clinical decision making (e.g diagnosis) 12. Summarizing information 13. Non academic issues	0	0	1	1	0	0	0	1	0	0	0	1	1	0
2023-11-03 16:01:19	2023-11-03 16:05:35					1. Yes	3406	22	1. Female	3. Catholic		1. Single	4. Mbarara University of Science and Technology	4. Year 4	1. Yes	1. Friend	1	0	0	0		1. Yes	1. ChatGPT	1	0	0	0	0	0	0	0	0	0		1. Preparing for exams 2. Preparing for tutorials 3. Completing assignments 4. Research writing (e.g research proposal, manuscript writing e.t.c) 5. Writing letters 7. Creating power point slides 10. Creating guidelines 11. Assist in replying to emails 12. Summarizing information 13. Non academic issues 15. Translating written work to different languages	1	1	1	1	1	0	1	0	0	1	1	1	1	1
2023-11-03 15:56:05	2023-11-03 16:07:20					1. Yes	2526	24	2. Male	5. Seventh Day Adventist		1. Single	1. Gulu University	5. Year 5	1. Yes	1. Friend	1	0	0	0		1. Yes	1. ChatGPT 3. Bing AI 5. Desktop AI	1	0	1	0	1	0	0	0	0	0		2. Preparing for tutorials 4. Research writing (e.g research proposal, manuscript writing e.t.c) 15. Translating written work to different languages	0	1	0	1	0	0	0	0	0	0	0	0	0	1
2023-11-03 15:47:21	2023-11-03 16:08:37					1. Yes	3411	24	2. Male	5. Seventh Day Adventist		1. Single	4. Mbarara University of Science and Technology	4. Year 4	1. Yes	1. Friend	1	0	0	0		1. Yes	1. ChatGPT 4. Snapchat AI	1	0	0	1	0	0	0	0	0	0		1. Preparing for exams 3. Completing assignments 4. Research writing (e.g research proposal, manuscript writing e.t.c) 13. Non academic issues	1	0	1	1	0	0	0	0	0	0	0	0	1	0
2023-11-03 16:05:59	2023-11-03 16:25:09					1. Yes	3440	22	1. Female	1. Anglican/Protestant		1. Single	4. Mbarara University of Science and Technology	4. Year 4	1. Yes	1. Friend	1	0	0	0		1. Yes	1. ChatGPT 2. BARD AI	1	1	0	0	0	0	0	0	0	0		1. Preparing for exams 2. Preparing for tutorials 3. Completing assignments 4. Research writing (e.g research proposal, manuscript writing e.t.c) 7. Creating power point slides 8. Clinical decision making (e.g diagnosis) 12. Summarizing information	1	1	1	1	0	0	1	1	0	0	0	1	0	0
2023-11-03 16:14:43	2023-11-03 16:30:18					1. Yes	3444	23	2. Male	6. Others	None	1. Single	4. Mbarara University of Science and Technology	3. Year 3	1. Yes	1. Friend	1	0	0	0		1. Yes	1. ChatGPT 3. Bing AI 10. Other	1	0	1	0	0	0	0	0	0	1	GlassAI	3. Completing assignments 8. Clinical decision making (e.g diagnosis)	0	0	1	0	0	0	0	1	0	0	0	0	0	0
2023-11-03 16:37:51	2023-11-03 16:44:00					1. Yes	2420	23	2. Male	5. Seventh Day Adventist		1. Single	1. Gulu University	3. Year 3	1. Yes	2. Social media	0	1	0	0		1. Yes	1. ChatGPT	1	0	0	0	0	0	0	0	0	0		2. Preparing for tutorials 3. Completing assignments 5. Writing letters 7. Creating power point slides 11. Assist in replying to emails 13. Non academic issues	0	1	1	0	1	0	1	0	0	0	1	0	1	0
2023-11-03 16:31:45	2023-11-03 16:47:07					1. Yes	3425	23	2. Male	1. Anglican/Protestant		1. Single	4. Mbarara University of Science and Technology	4. Year 4	1. Yes	2. Social media	0	1	0	0		1. Yes	1. ChatGPT	1	0	0	0	0	0	0	0	0	0		1. Preparing for exams 2. Preparing for tutorials 3. Completing assignments 5. Writing letters	1	1	1	0	1	0	0	0	0	0	0	0	0	0
2023-11-03 15:21:33	2023-11-03 17:24:08					1. Yes	3331	26	2. Male	3. Catholic		2. Married	4. Mbarara University of Science and Technology	3. Year 3	1. Yes	2. Social media	0	1	0	0		1. Yes	1. ChatGPT	1	0	0	0	0	0	0	0	0	0		1. Preparing for exams 3. Completing assignments 7. Creating power point slides 10. Creating guidelines	1	0	1	0	0	0	1	0	0	1	0	0	0	0
2023-11-03 17:11:19	2023-11-03 17:24:37					1. Yes	3412	23	2. Male	1. Anglican/Protestant		1. Single	4. Mbarara University of Science and Technology	4. Year 4	1. Yes	1. Friend	1	0	0	0		1. Yes	1. ChatGPT	1	0	0	0	0	0	0	0	0	0		2. Preparing for tutorials 12. Summarizing information	0	1	0	0	0	0	0	0	0	0	0	1	0	0
2023-11-03 17:13:21	2023-11-03 17:32:32					1. Yes	3407	21	2. Male	1. Anglican/Protestant		1. Single	4. Mbarara University of Science and Technology	4. Year 4	1. Yes	2. Social media	0	1	0	0		1. Yes	1. ChatGPT 3. Bing AI	1	0	1	0	0	0	0	0	0	0		1. Preparing for exams 3. Completing assignments 4. Research writing (e.g research proposal, manuscript writing e.t.c) 5. Writing letters 13. Non academic issues	1	0	1	1	1	0	0	0	0	0	0	0	1	0
2023-11-03 17:39:34	2023-11-03 17:43:38					1. Yes	3430	22	2. Male	4. Muslim		1. Single	4. Mbarara University of Science and Technology	4. Year 4	1. Yes	1. Friend	1	0	0	0		1. Yes	1. ChatGPT	1	0	0	0	0	0	0	0	0	0		1. Preparing for exams 2. Preparing for tutorials 7. Creating power point slides	1	1	0	0	0	0	1	0	0	0	0	0	0	0
2023-11-03 17:43:07	2023-11-03 17:46:43					1. Yes	3426	24	2. Male	4. Muslim		1. Single	4. Mbarara University of Science and Technology	4. Year 4	1. Yes	1. Friend	1	0	0	0		1. Yes	1. ChatGPT	1	0	0	0	0	0	0	0	0	0		2. Preparing for tutorials	0	1	0	0	0	0	0	0	0	0	0	0	0	0
2023-11-03 17:41:43	2023-11-03 17:53:43					1. Yes	3242	25	1. Female	3. Catholic		3. Cohabiting	4. Mbarara University of Science and Technology	2. Year 2	1. Yes	1. Friend	1	0	0	0		1. Yes	1. ChatGPT	1	0	0	0	0	0	0	0	0	0		3. Completing assignments	0	0	1	0	0	0	0	0	0	0	0	0	0	0
2023-11-03 16:07:20	2023-11-03 18:15:41					1. Yes	2535	32	2. Male	1. Anglican/Protestant		1. Single	1. Gulu University	5. Year 5	1. Yes	2. Social media	0	1	0	0		1. Yes	1. ChatGPT 3. Bing AI	1	0	1	0	0	0	0	0	0	0		13. Non academic issues	0	0	0	0	0	0	0	0	0	0	0	0	1	0
2023-11-03 18:02:26	2023-11-03 18:16:41					1. Yes	3240	19	1. Female	2. Pentecostal/Born again		1. Single	4. Mbarara University of Science and Technology	2. Year 2	1. Yes	1. Friend 3. Lecturer	1	0	1	0		1. Yes	1. ChatGPT 4. Snapchat AI 9. Quill bot AI	1	0	0	1	0	0	0	0	1	0		1. Preparing for exams 2. Preparing for tutorials 3. Completing assignments 4. Research writing (e.g research proposal, manuscript writing e.t.c) 9. Proofreading written work and checking for grammar, punctuation and spelling errors 12. Summarizing information	1	1	1	1	0	0	0	0	1	0	0	1	0	0
2023-11-03 18:19:39	2023-11-03 18:39:34					1. Yes	3424	23	2. Male	4. Muslim		1. Single	4. Mbarara University of Science and Technology	4. Year 4	1. Yes	1. Friend	1	0	0	0		1. Yes	1. ChatGPT	1	0	0	0	0	0	0	0	0	0		1. Preparing for exams 2. Preparing for tutorials 3. Completing assignments 4. Research writing (e.g research proposal, manuscript writing e.t.c) 8. Clinical decision making (e.g diagnosis) 12. Summarizing information 15. Translating written work to different languages	1	1	1	1	0	0	0	1	0	0	0	1	0	1
2023-11-03 18:44:49	2023-11-03 18:47:46					1. Yes	2439	30	2. Male	3. Catholic		3. Cohabiting	1. Gulu University	4. Year 4	1. Yes	3. Lecturer	0	0	1	0		1. Yes	1. ChatGPT	1	0	0	0	0	0	0	0	0	0		1. Preparing for exams 2. Preparing for tutorials 3. Completing assignments 4. Research writing (e.g research proposal, manuscript writing e.t.c) 9. Proofreading written work and checking for grammar, punctuation and spelling errors 12. Summarizing information	1	1	1	1	0	0	0	0	1	0	0	1	0	0
2023-11-03 18:52:01	2023-11-03 18:59:02					1. Yes	2200703659	21	1. Female	1. Anglican/Protestant		1. Single	3. Makerere University	1. Year 1	1. Yes	1. Friend 2. Social media	1	1	0	0		1. Yes	1. ChatGPT	1	0	0	0	0	0	0	0	0	0		1. Preparing for exams 2. Preparing for tutorials 3. Completing assignments	1	1	1	0	0	0	0	0	0	0	0	0	0	0
2023-11-03 18:47:11	2023-11-03 19:00:25					1. Yes	4107	20	1. Female	5. Seventh Day Adventist		1. Single	3. Makerere University	1. Year 1	1. Yes	2. Social media	0	1	0	0		1. Yes	1. ChatGPT 3. Bing AI 4. Snapchat AI	1	0	1	1	0	0	0	0	0	0		1. Preparing for exams 2. Preparing for tutorials 3. Completing assignments 12. Summarizing information 13. Non academic issues	1	1	1	0	0	0	0	0	0	0	0	1	1	0
2023-11-03 19:01:53	2023-11-03 19:06:50					1. Yes	4323	21	2. Male	1. Anglican/Protestant		1. Single	3. Makerere University	3. Year 3	1. Yes	1. Friend	1	0	0	0		1. Yes	1. ChatGPT 3. Bing AI	1	0	1	0	0	0	0	0	0	0		2. Preparing for tutorials 3. Completing assignments 13. Non academic issues	0	1	1	0	0	0	0	0	0	0	0	0	1	0
2023-11-03 19:06:10	2023-11-03 19:12:42					1. Yes	4114	21	1. Female	1. Anglican/Protestant		1. Single	3. Makerere University	1. Year 1	1. Yes	1. Friend	1	0	0	0		1. Yes	1. ChatGPT 5. Desktop AI	1	0	0	0	1	0	0	0	0	0		1. Preparing for exams 2. Preparing for tutorials 4. Research writing (e.g research proposal, manuscript writing e.t.c)	1	1	0	1	0	0	0	0	0	0	0	0	0	0
2023-11-03 19:05:18	2023-11-03 19:18:39					1. Yes	2300700091	20	1. Female	5. Seventh Day Adventist		1. Single	3. Makerere University	1. Year 1	1. Yes	1. Friend	1	0	0	0		1. Yes	1. ChatGPT	1	0	0	0	0	0	0	0	0	0		3. Completing assignments 12. Summarizing information 13. Non academic issues	0	0	1	0	0	0	0	0	0	0	0	1	1	0
2023-11-03 19:14:02	2023-11-03 19:21:03					1. Yes	4109	21	2. Male	4. Muslim		1. Single	3. Makerere University	1. Year 1	1. Yes	1. Friend	1	0	0	0		1. Yes	1. ChatGPT	1	0	0	0	0	0	0	0	0	0		3. Completing assignments	0	0	1	0	0	0	0	0	0	0	0	0	0	0
2023-11-03 19:49:44	2023-11-03 20:02:12					1. Yes	4127	23	2. Male	2. Pentecostal/Born again		1. Single	3. Makerere University	1. Year 1	1. Yes	3. Lecturer	0	0	1	0		1. Yes	1. ChatGPT	1	0	0	0	0	0	0	0	0	0		3. Completing assignments	0	0	1	0	0	0	0	0	0	0	0	0	0	0
2023-11-03 19:57:24	2023-11-03 20:07:50					1. Yes	2242	21	2. Male	1. Anglican/Protestant		1. Single	1. Gulu University	2. Year 2	1. Yes	1. Friend	1	0	0	0		1. Yes	1. ChatGPT	1	0	0	0	0	0	0	0	0	0		1. Preparing for exams 3. Completing assignments 5. Writing letters	1	0	1	0	1	0	0	0	0	0	0	0	0	0
2023-11-03 20:07:50	2023-11-03 20:10:28					1. Yes	2242	21	2. Male	1. Anglican/Protestant		1. Single	1. Gulu University	2. Year 2	1. Yes	1. Friend	1	0	0	0		1. Yes	1. ChatGPT	1	0	0	0	0	0	0	0	0	0		1. Preparing for exams 2. Preparing for tutorials 3. Completing assignments 5. Writing letters 13. Non academic issues	1	1	1	0	1	0	0	0	0	0	0	0	1	0
2023-11-03 20:02:39	2023-11-03 20:12:02					1. Yes	3435	22	2. Male	3. Catholic		1. Single	4. Mbarara University of Science and Technology	4. Year 4	1. Yes	1. Friend 2. Social media	1	1	0	0		1. Yes	1. ChatGPT 3. Bing AI 10. Other	1	0	1	0	0	0	0	0	0	1	Glass AI	1. Preparing for exams 2. Preparing for tutorials 3. Completing assignments 4. Research writing (e.g research proposal, manuscript writing e.t.c) 7. Creating power point slides 8. Clinical decision making (e.g diagnosis) 13. Non academic issues 15. Translating written work to different languages	1	1	1	1	0	0	1	1	0	0	0	0	1	1
2023-11-03 20:06:50	2023-11-03 20:20:17					1. Yes	2230	22	2. Male	1. Anglican/Protestant		1. Single	1. Gulu University	2. Year 2	1. Yes	3. Lecturer	0	0	1	0		1. Yes	1. ChatGPT	1	0	0	0	0	0	0	0	0	0		1. Preparing for exams 2. Preparing for tutorials 3. Completing assignments 4. Research writing (e.g research proposal, manuscript writing e.t.c) 5. Writing letters 8. Clinical decision making (e.g diagnosis)	1	1	1	1	1	0	0	1	0	0	0	0	0	0
2023-11-03 20:05:16	2023-11-03 20:32:42					1. Yes	2240	21	2. Male	1. Anglican/Protestant		1. Single	1. Gulu University	2. Year 2	1. Yes	1. Friend	1	0	0	0		1. Yes	1. ChatGPT 3. Bing AI	1	0	1	0	0	0	0	0	0	0		1. Preparing for exams 3. Completing assignments 13. Non academic issues	1	0	1	0	0	0	0	0	0	0	0	0	1	0
2023-11-03 20:25:52	2023-11-03 20:34:44					1. Yes	2406	22	2. Male	3. Catholic		1. Single	1. Gulu University	4. Year 4	1. Yes	1. Friend	1	0	0	0		1. Yes	1. ChatGPT	1	0	0	0	0	0	0	0	0	0		1. Preparing for exams 2. Preparing for tutorials 3. Completing assignments 7. Creating power point slides 12. Summarizing information 13. Non academic issues	1	1	1	0	0	0	1	0	0	0	0	1	1	0
2023-11-03 20:37:53	2023-11-03 20:42:02					1. Yes	2204	23	2. Male	4. Muslim		2. Married	1. Gulu University	2. Year 2	2. No							2. No
2023-11-03 15:45:42	2023-11-03 20:50:16					1. Yes	3408	26	2. Male	5. Seventh Day Adventist		1. Single	4. Mbarara University of Science and Technology	4. Year 4	1. Yes	1. Friend 2. Social media	1	1	0	0		1. Yes	1. ChatGPT	1	0	0	0	0	0	0	0	0	0		1. Preparing for exams 2. Preparing for tutorials	1	1	0	0	0	0	0	0	0	0	0	0	0	0
2023-11-03 20:48:41	2023-11-03 20:57:15					1. Yes	3413	23	2. Male	2. Pentecostal/Born again		1. Single	4. Mbarara University of Science and Technology	4. Year 4	1. Yes	2. Social media	0	1	0	0		1. Yes	1. ChatGPT 3. Bing AI 4. Snapchat AI	1	0	1	1	0	0	0	0	0	0		1. Preparing for exams 3. Completing assignments	1	0	1	0	0	0	0	0	0	0	0	0	0	0
2023-11-03 21:09:32	2023-11-03 21:15:28					1. Yes	3422	21	2. Male	2. Pentecostal/Born again		1. Single	4. Mbarara University of Science and Technology	4. Year 4	1. Yes	1. Friend	1	0	0	0		1. Yes	1. ChatGPT	1	0	0	0	0	0	0	0	0	0		3. Completing assignments 4. Research writing (e.g research proposal, manuscript writing e.t.c) 7. Creating power point slides	0	0	1	1	0	0	1	0	0	0	0	0	0	0
2023-11-03 20:32:43	2023-11-03 21:22:07					1. Yes	2240	21	2. Male	1. Anglican/Protestant		1. Single	1. Gulu University	2. Year 2	1. Yes	1. Friend	1	0	0	0		1. Yes	1. ChatGPT 3. Bing AI	1	0	1	0	0	0	0	0	0	0		1. Preparing for exams 3. Completing assignments	1	0	1	0	0	0	0	0	0	0	0	0	0	0
2023-11-03 20:21:31	2023-11-03 22:09:26					1. Yes	4136	22	1. Female	2. Pentecostal/Born again		1. Single	3. Makerere University	1. Year 1	1. Yes	4. Other	0	0	0	1	Sister	1. Yes	1. ChatGPT	1	0	0	0	0	0	0	0	0	0		16. Other	0	0	0	0	0	0	0	0	0	0	0	0	0	0
2023-11-03 22:22:30	2023-11-03 22:31:12					1. Yes	2236	20	1. Female	2. Pentecostal/Born again		1. Single	1. Gulu University	2. Year 2	1. Yes	1. Friend	1	0	0	0		1. Yes	1. ChatGPT	1	0	0	0	0	0	0	0	0	0		3. Completing assignments	0	0	1	0	0	0	0	0	0	0	0	0	0	0
2023-11-03 23:16:57	2023-11-03 23:18:43					1. Yes	1532	26	1. Female	1. Anglican/Protestant		1. Single	2. Busitema University	5. Year 5	1. Yes	1. Friend	1	0	0	0		2. No
2023-11-03 23:07:36	2023-11-03 23:23:27					1. Yes	4124	21	2. Male	2. Pentecostal/Born again		1. Single	3. Makerere University	1. Year 1	1. Yes	1. Friend	1	0	0	0		1. Yes	3. Bing AI	0	0	1	0	0	0	0	0	0	0		1. Preparing for exams 2. Preparing for tutorials	1	1	0	0	0	0	0	0	0	0	0	0	0	0
2023-11-03 23:18:44	2023-11-03 23:24:04					1. Yes	1532	26	1. Female	1. Anglican/Protestant		1. Single	2. Busitema University	5. Year 5	1. Yes	1. Friend	1	0	0	0		1. Yes	1. ChatGPT	1	0	0	0	0	0	0	0	0	0		2. Preparing for tutorials 4. Research writing (e.g research proposal, manuscript writing e.t.c) 12. Summarizing information	0	1	0	1	0	0	0	0	0	0	0	1	0	0
2023-11-03 23:33:59	2023-11-03 23:46:01					1. Yes	4140	27	2. Male	3. Catholic		1. Single	3. Makerere University	1. Year 1	1. Yes	1. Friend	1	0	0	0		1. Yes	1. ChatGPT	1	0	0	0	0	0	0	0	0	0		2. Preparing for tutorials 3. Completing assignments	0	1	1	0	0	0	0	0	0	0	0	0	0	0
2023-11-03 23:53:08	2023-11-03 23:55:31					1. Yes	1522	26	2. Male	1. Anglican/Protestant		1. Single	2. Busitema University	5. Year 5	1. Yes	1. Friend	1	0	0	0		2. No
2023-11-02 15:19:29	2023-11-04 06:09:01					1. Yes	1540	29	2. Male	1. Anglican/Protestant		2. Married	2. Busitema University	5. Year 5	2. No							2. No
2023-11-04 06:09:02	2023-11-04 06:10:04					1. Yes	1540	29	2. Male	1. Anglican/Protestant		2. Married	2. Busitema University	5. Year 5	2. No							2. No
2023-11-04 08:32:35	2023-11-04 08:47:42					1. Yes	3138	21	2. Male	5. Seventh Day Adventist		1. Single	4. Mbarara University of Science and Technology	1. Year 1	1. Yes	2. Social media	0	1	0	0		1. Yes	3. Bing AI	0	0	1	0	0	0	0	0	0	0		1. Preparing for exams	1	0	0	0	0	0	0	0	0	0	0	0	0	0
2023-11-04 08:45:53	2023-11-04 08:53:57					1. Yes	2203	21	2. Male	1. Anglican/Protestant		1. Single	1. Gulu University	2. Year 2	1. Yes	1. Friend	1	0	0	0		1. Yes	1. ChatGPT	1	0	0	0	0	0	0	0	0	0		4. Research writing (e.g research proposal, manuscript writing e.t.c)	0	0	0	1	0	0	0	0	0	0	0	0	0	0
2023-11-04 09:37:55	2023-11-04 09:43:27					1. Yes	2441	24	2. Male	3. Catholic		1. Single	1. Gulu University	4. Year 4	1. Yes	2. Social media	0	1	0	0		1. Yes	1. ChatGPT	1	0	0	0	0	0	0	0	0	0		13. Non academic issues	0	0	0	0	0	0	0	0	0	0	0	0	1	0
2023-11-04 09:49:50	2023-11-04 10:00:58					1. Yes	4116	23	2. Male	4. Muslim		1. Single	3. Makerere University	1. Year 1	1. Yes	1. Friend	1	0	0	0		1. Yes	1. ChatGPT 3. Bing AI	1	0	1	0	0	0	0	0	0	0		2. Preparing for tutorials	0	1	0	0	0	0	0	0	0	0	0	0	0	0
2023-11-04 10:02:09	2023-11-04 10:05:27					1. Yes	3244	27	2. Male	3. Catholic		3. Cohabiting	4. Mbarara University of Science and Technology	2. Year 2	1. Yes	1. Friend 2. Social media	1	1	0	0		2. No
2023-11-04 09:55:58	2023-11-04 10:13:39					1. Yes	1541	29	2. Male	2. Pentecostal/Born again		1. Single	2. Busitema University	5. Year 5	1. Yes	1. Friend	1	0	0	0		1. Yes	1. ChatGPT	1	0	0	0	0	0	0	0	0	0		1. Preparing for exams 2. Preparing for tutorials 3. Completing assignments 5. Writing letters 7. Creating power point slides 9. Proofreading written work and checking for grammar, punctuation and spelling errors 13. Non academic issues	1	1	1	0	1	0	1	0	1	0	0	0	1	0
2023-11-04 10:18:22	2023-11-04 10:20:32					1. Yes	1200280066884087	21	2. Male	5. Seventh Day Adventist		1. Single	4. Mbarara University of Science and Technology	1. Year 1	1. Yes	2. Social media	0	1	0	0		1. Yes	3. Bing AI	0	0	1	0	0	0	0	0	0	0		3. Completing assignments	0	0	1	0	0	0	0	0	0	0	0	0	0	0
2023-11-04 10:20:21	2023-11-04 10:22:13					1. Yes	1358	38	2. Male	1. Anglican/Protestant		2. Married	2. Busitema University	5. Year 5	2. No							2. No
2023-11-04 10:14:15	2023-11-04 10:22:18					1. Yes	3428	22	1. Female	2. Pentecostal/Born again		1. Single	4. Mbarara University of Science and Technology	4. Year 4	1. Yes	1. Friend	1	0	0	0		1. Yes	1. ChatGPT 3. Bing AI 4. Snapchat AI	1	0	1	1	0	0	0	0	0	0		3. Completing assignments 4. Research writing (e.g research proposal, manuscript writing e.t.c) 12. Summarizing information 13. Non academic issues	0	0	1	1	0	0	0	0	0	0	0	1	1	0
2023-11-04 10:25:06	2023-11-04 10:26:26					1. Yes	1538	38	2. Male	1. Anglican/Protestant		2. Married	2. Busitema University	5. Year 5	1. Yes	1. Friend	1	0	0	0		2. No
2023-11-04 10:27:53	2023-11-04 10:34:29					1. Yes	3444	23	2. Male	6. Others	none	1. Single	4. Mbarara University of Science and Technology	4. Year 4	1. Yes	1. Friend	1	0	0	0		1. Yes	1. ChatGPT 3. Bing AI 10. Other	1	0	1	0	0	0	0	0	0	1	GlassAI	2. Preparing for tutorials 3. Completing assignments	0	1	1	0	0	0	0	0	0	0	0	0	0	0
2023-11-04 10:13:30	2023-11-04 10:36:51					1. Yes	2202	22	2. Male	3. Catholic		1. Single	1. Gulu University	2. Year 2	1. Yes	1. Friend	1	0	0	0		1. Yes	1. ChatGPT	1	0	0	0	0	0	0	0	0	0		3. Completing assignments	0	0	1	0	0	0	0	0	0	0	0	0	0	0
2023-11-04 10:50:41	2023-11-04 10:56:33					1. Yes	4332	22	2. Male	3. Catholic		1. Single	3. Makerere University	3. Year 3	1. Yes	1. Friend	1	0	0	0		1. Yes	2. BARD AI	0	1	0	0	0	0	0	0	0	0		1. Preparing for exams 2. Preparing for tutorials 3. Completing assignments	1	1	1	0	0	0	0	0	0	0	0	0	0	0
2023-11-04 11:45:29	2023-11-04 11:55:10					1. Yes	2201	28	2. Male	2. Pentecostal/Born again		2. Married	1. Gulu University	2. Year 2	1. Yes	2. Social media	0	1	0	0		1. Yes	1. ChatGPT	1	0	0	0	0	0	0	0	0	0		3. Completing assignments	0	0	1	0	0	0	0	0	0	0	0	0	0	0
2023-11-04 11:55:10	2023-11-04 11:56:20					1. Yes	2201	28	2. Male	2. Pentecostal/Born again		2. Married	1. Gulu University	2. Year 2	1. Yes	2. Social media	0	1	0	0		2. No
2023-11-04 11:46:40	2023-11-04 11:57:43					1. Yes	2206	21	2. Male	1. Anglican/Protestant		1. Single	1. Gulu University	2. Year 2	1. Yes	1. Friend	1	0	0	0		1. Yes	1. ChatGPT	1	0	0	0	0	0	0	0	0	0		3. Completing assignments	0	0	1	0	0	0	0	0	0	0	0	0	0	0
2023-11-04 12:06:53	2023-11-04 12:11:39					1. Yes	4321	23	2. Male	2. Pentecostal/Born again		1. Single	3. Makerere University	3. Year 3	1. Yes	2. Social media	0	1	0	0		1. Yes	1. ChatGPT	1	0	0	0	0	0	0	0	0	0		2. Preparing for tutorials 3. Completing assignments 4. Research writing (e.g research proposal, manuscript writing e.t.c) 12. Summarizing information	0	1	1	1	0	0	0	0	0	0	0	1	0	0
2023-11-04 12:19:20	2023-11-04 12:31:14					1. Yes	4104	20	1. Female	1. Anglican/Protestant		1. Single	3. Makerere University	1. Year 1	1. Yes	2. Social media	0	1	0	0		1. Yes	1. ChatGPT 3. Bing AI	1	0	1	0	0	0	0	0	0	0		3. Completing assignments	0	0	1	0	0	0	0	0	0	0	0	0	0	0
2023-11-04 12:49:37	2023-11-04 13:04:21					1. Yes	4139	19	1. Female	3. Catholic		1. Single	3. Makerere University	1. Year 1	1. Yes	1. Friend	1	0	0	0		1. Yes	1. ChatGPT 10. Other	1	0	0	0	0	0	0	0	0	1	Jobot AI	2. Preparing for tutorials 3. Completing assignments 4. Research writing (e.g research proposal, manuscript writing e.t.c) 13. Non academic issues 16. Other	0	1	1	1	0	0	0	0	0	0	0	0	1	0
2023-11-04 13:04:21	2023-11-04 13:10:06					1. Yes	4139	19	1. Female	3. Catholic		1. Single	3. Makerere University	1. Year 1	1. Yes	1. Friend	1	0	0	0		1. Yes	1. ChatGPT 10. Other	1	0	0	0	0	0	0	0	0	1	Jobot AI	2. Preparing for tutorials 3. Completing assignments 4. Research writing (e.g research proposal, manuscript writing e.t.c) 10. Creating guidelines 13. Non academic issues	0	1	1	1	0	0	0	0	0	1	0	0	1	0
2023-11-03 23:44:33	2023-11-04 14:13:42					1. Yes	4106	20	1. Female	1. Anglican/Protestant		1. Single	3. Makerere University	1. Year 1	1. Yes	1. Friend	1	0	0	0		1. Yes	1. ChatGPT 3. Bing AI	1	0	1	0	0	0	0	0	0	0		2. Preparing for tutorials	0	1	0	0	0	0	0	0	0	0	0	0	0	0
2023-11-04 14:20:33	2023-11-04 14:24:13					1. Yes	2306	21	2. Male	2. Pentecostal/Born again		1. Single	1. Gulu University	3. Year 3	2. No							2. No
2023-11-04 14:43:23	2023-11-04 14:53:39					1. Yes	3318	23	2. Male	2. Pentecostal/Born again		1. Single	4. Mbarara University of Science and Technology	3. Year 3	1. Yes	2. Social media	0	1	0	0		1. Yes	1. ChatGPT	1	0	0	0	0	0	0	0	0	0		3. Completing assignments 4. Research writing (e.g research proposal, manuscript writing e.t.c) 12. Summarizing information	0	0	1	1	0	0	0	0	0	0	0	1	0	0
2023-11-04 14:13:43	2023-11-04 15:09:00					1. Yes	4106	20	1. Female	1. Anglican/Protestant		1. Single	3. Makerere University	1. Year 1	1. Yes	1. Friend	1	0	0	0		1. Yes	1. ChatGPT 3. Bing AI	1	0	1	0	0	0	0	0	0	0		2. Preparing for tutorials 3. Completing assignments 13. Non academic issues	0	1	1	0	0	0	0	0	0	0	0	0	1	0
2023-11-04 15:12:01	2023-11-04 15:18:55					1. Yes	2323	21	1. Female	2. Pentecostal/Born again		1. Single	1. Gulu University	3. Year 3	1. Yes	1. Friend 2. Social media	1	1	0	0		1. Yes	1. ChatGPT 4. Snapchat AI 9. Quill bot AI	1	0	0	1	0	0	0	0	1	0		4. Research writing (e.g research proposal, manuscript writing e.t.c) 12. Summarizing information	0	0	0	1	0	0	0	0	0	0	0	1	0	0
2023-11-04 15:15:04	2023-11-04 15:26:28					1. Yes	2332	27	2. Male	2. Pentecostal/Born again		1. Single	1. Gulu University	3. Year 3	1. Yes	1. Friend	1	0	0	0		1. Yes	1. ChatGPT	1	0	0	0	0	0	0	0	0	0		3. Completing assignments	0	0	1	0	0	0	0	0	0	0	0	0	0	0
2023-11-04 15:24:30	2023-11-04 15:33:02					1. Yes	2341	22	2. Male	2. Pentecostal/Born again		1. Single	1. Gulu University	3. Year 3	1. Yes	1. Friend	1	0	0	0		1. Yes	1. ChatGPT 4. Snapchat AI 9. Quill bot AI	1	0	0	1	0	0	0	0	1	0		1. Preparing for exams 3. Completing assignments 13. Non academic issues	1	0	1	0	0	0	0	0	0	0	0	0	1	0
2023-11-04 15:35:50	2023-11-04 15:40:23					1. Yes	2328	27	2. Male	4. Muslim		1. Single	1. Gulu University	3. Year 3	1. Yes	1. Friend 2. Social media	1	1	0	0		2. No
2023-11-04 15:40:24	2023-11-04 15:41:41					1. Yes	2328	27	2. Male	4. Muslim		1. Single	1. Gulu University	3. Year 3	1. Yes	1. Friend 2. Social media	1	1	0	0		2. No
2023-11-04 16:02:02	2023-11-04 16:09:21					1. Yes	4130	20	2. Male	1. Anglican/Protestant		1. Single	3. Makerere University	1. Year 1	1. Yes	1. Friend	1	0	0	0		1. Yes	1. ChatGPT 4. Snapchat AI 9. Quill bot AI 10. Other	1	0	0	1	0	0	0	0	1	1	ASK AI	2. Preparing for tutorials 3. Completing assignments 5. Writing letters 7. Creating power point slides 11. Assist in replying to emails 12. Summarizing information 13. Non academic issues	0	1	1	0	1	0	1	0	0	0	1	1	1	0
2023-11-04 16:24:03	2023-11-04 16:31:36					1. Yes	2339	22	2. Male	3. Catholic		1. Single	1. Gulu University	3. Year 3	1. Yes	1. Friend	1	0	0	0		2. No
2023-11-04 17:11:52	2023-11-04 17:24:43					1. Yes	4133	20	1. Female	3. Catholic		1. Single	3. Makerere University	1. Year 1	1. Yes	2. Social media	0	1	0	0		1. Yes	1. ChatGPT 4. Snapchat AI	1	0	0	1	0	0	0	0	0	0		1. Preparing for exams 9. Proofreading written work and checking for grammar, punctuation and spelling errors 13. Non academic issues	1	0	0	0	0	0	0	0	1	0	0	0	1	0
2023-11-04 17:45:16	2023-11-04 18:09:57					1. Yes	2210	22	2. Male	3. Catholic		1. Single	1. Gulu University	2. Year 2	1. Yes	1. Friend	1	0	0	0		1. Yes	1. ChatGPT 4. Snapchat AI	1	0	0	1	0	0	0	0	0	0		1. Preparing for exams 3. Completing assignments 9. Proofreading written work and checking for grammar, punctuation and spelling errors 13. Non academic issues	1	0	1	0	0	0	0	0	1	0	0	0	1	0
2023-11-04 18:12:48	2023-11-04 18:14:28					1. Yes	2208	21	2. Male	2. Pentecostal/Born again		1. Single	1. Gulu University	2. Year 2	2. No							2. No
2023-11-03 17:24:09	2023-11-04 18:33:53					1. Yes	3301	23	2. Male	1. Anglican/Protestant		1. Single	4. Mbarara University of Science and Technology	3. Year 3	1. Yes	2. Social media	0	1	0	0		2. No
2023-11-04 18:33:54	2023-11-04 18:40:08					1. Yes	3302	22	2. Male	4. Muslim		1. Single	4. Mbarara University of Science and Technology	3. Year 3	1. Yes	1. Friend	1	0	0	0		1. Yes	1. ChatGPT 4. Snapchat AI	1	0	0	1	0	0	0	0	0	0		1. Preparing for exams 5. Writing letters 8. Clinical decision making (e.g diagnosis) 10. Creating guidelines	1	0	0	0	1	0	0	1	0	1	0	0	0	0
2023-11-04 18:40:09	2023-11-04 18:42:24					1. Yes	3306	25	2. Male	3. Catholic		3. Cohabiting	4. Mbarara University of Science and Technology	3. Year 3	1. Yes	2. Social media	0	1	0	0		2. No
2023-11-04 18:42:24	2023-11-04 18:43:58					1. Yes	3307	22	2. Male	1. Anglican/Protestant		3. Cohabiting	4. Mbarara University of Science and Technology	3. Year 3	2. No							2. No
2023-11-04 18:43:58	2023-11-04 18:48:00					1. Yes	3308	23	2. Male	3. Catholic		1. Single	4. Mbarara University of Science and Technology	3. Year 3	1. Yes	1. Friend	1	0	0	0		1. Yes	1. ChatGPT 4. Snapchat AI	1	0	0	1	0	0	0	0	0	0		1. Preparing for exams 5. Writing letters 7. Creating power point slides 10. Creating guidelines	1	0	0	0	1	0	1	0	0	1	0	0	0	0
2023-11-04 18:48:00	2023-11-04 18:51:20					1. Yes	3309	24	2. Male	2. Pentecostal/Born again		1. Single	4. Mbarara University of Science and Technology	3. Year 3	1. Yes	1. Friend	1	0	0	0		2. No
2023-11-04 18:51:21	2023-11-04 18:55:54					1. Yes	3310	24	2. Male	4. Muslim		1. Single	4. Mbarara University of Science and Technology	3. Year 3	1. Yes	1. Friend 2. Social media	1	1	0	0		1. Yes	1. ChatGPT 4. Snapchat AI	1	0	0	1	0	0	0	0	0	0		1. Preparing for exams 5. Writing letters 11. Assist in replying to emails	1	0	0	0	1	0	0	0	0	0	1	0	0	0
2023-11-04 18:55:54	2023-11-04 19:00:21					1. Yes	3311	22	2. Male	1. Anglican/Protestant		1. Single	4. Mbarara University of Science and Technology	3. Year 3	1. Yes	1. Friend 2. Social media	1	1	0	0		1. Yes	1. ChatGPT 4. Snapchat AI 9. Quill bot AI	1	0	0	1	0	0	0	0	1	0		1. Preparing for exams 2. Preparing for tutorials 3. Completing assignments 4. Research writing (e.g research proposal, manuscript writing e.t.c) 7. Creating power point slides 10. Creating guidelines 11. Assist in replying to emails 12. Summarizing information	1	1	1	1	0	0	1	0	0	1	1	1	0	0
2023-11-04 19:00:21	2023-11-04 19:06:01					1. Yes	3312	23	2. Male	2. Pentecostal/Born again		1. Single	4. Mbarara University of Science and Technology	3. Year 3	1. Yes	2. Social media	0	1	0	0		1. Yes	1. ChatGPT	1	0	0	0	0	0	0	0	0	0		1. Preparing for exams 3. Completing assignments 7. Creating power point slides	1	0	1	0	0	0	1	0	0	0	0	0	0	0
2023-11-04 19:06:01	2023-11-04 19:09:54					1. Yes	3313	23	2. Male	3. Catholic		3. Cohabiting	4. Mbarara University of Science and Technology	3. Year 3	1. Yes	2. Social media	0	1	0	0		1. Yes	1. ChatGPT	1	0	0	0	0	0	0	0	0	0		1. Preparing for exams 3. Completing assignments 4. Research writing (e.g research proposal, manuscript writing e.t.c) 11. Assist in replying to emails 12. Summarizing information	1	0	1	1	0	0	0	0	0	0	1	1	0	0
2023-11-04 19:09:54	2023-11-04 19:11:37					1. Yes	3314	22	2. Male	3. Catholic		1. Single	4. Mbarara University of Science and Technology	3. Year 3	1. Yes	2. Social media	0	1	0	0		2. No
2023-11-04 19:11:37	2023-11-04 19:13:32					1. Yes	3316	21	2. Male	2. Pentecostal/Born again		1. Single	4. Mbarara University of Science and Technology	3. Year 3	1. Yes	1. Friend	1	0	0	0		2. No
2023-11-04 19:13:32	2023-11-04 19:17:36					1. Yes	3317	22	2. Male	5. Seventh Day Adventist		3. Cohabiting	4. Mbarara University of Science and Technology	3. Year 3	1. Yes	2. Social media	0	1	0	0		1. Yes	1. ChatGPT 4. Snapchat AI 9. Quill bot AI	1	0	0	1	0	0	0	0	1	0		1. Preparing for exams 2. Preparing for tutorials 3. Completing assignments 4. Research writing (e.g research proposal, manuscript writing e.t.c) 8. Clinical decision making (e.g diagnosis) 10. Creating guidelines 11. Assist in replying to emails	1	1	1	1	0	0	0	1	0	1	1	0	0	0
2023-11-04 19:17:36	2023-11-04 19:19:48					1. Yes	3318	20	2. Male	4. Muslim		3. Cohabiting	4. Mbarara University of Science and Technology	3. Year 3	1. Yes	2. Social media	0	1	0	0		2. No
2023-11-04 19:19:48	2023-11-04 19:23:34					1. Yes	3320	21	2. Male	3. Catholic		1. Single	4. Mbarara University of Science and Technology	3. Year 3	1. Yes	1. Friend 2. Social media	1	1	0	0		1. Yes	1. ChatGPT 2. BARD AI 3. Bing AI	1	1	1	0	0	0	0	0	0	0		1. Preparing for exams 2. Preparing for tutorials 4. Research writing (e.g research proposal, manuscript writing e.t.c) 6. Transcription 9. Proofreading written work and checking for grammar, punctuation and spelling errors 11. Assist in replying to emails 12. Summarizing information	1	1	0	1	0	1	0	0	1	0	1	1	0	0
2023-10-31 15:19:55	2023-11-04 19:22:48					1. Yes	1332	23	1. Female	1. Anglican/Protestant		1. Single	2. Busitema University	3. Year 3	1. Yes	1. Friend 2. Social media	1	1	0	0		1. Yes	1. ChatGPT	1	0	0	0	0	0	0	0	0	0		2. Preparing for tutorials 3. Completing assignments	0	1	1	0	0	0	0	0	0	0	0	0	0	0
2023-11-04 19:23:34	2023-11-04 19:27:21					1. Yes	3321	23	2. Male	1. Anglican/Protestant		3. Cohabiting	4. Mbarara University of Science and Technology	3. Year 3	1. Yes	1. Friend 2. Social media	1	1	0	0		1. Yes	1. ChatGPT 4. Snapchat AI 7. Klap AI	1	0	0	1	0	0	1	0	0	0		2. Preparing for tutorials 4. Research writing (e.g research proposal, manuscript writing e.t.c) 6. Transcription 12. Summarizing information	0	1	0	1	0	1	0	0	0	0	0	1	0	0
2023-11-04 19:19:20	2023-11-04 19:29:28					1. Yes	2419	24	2. Male	1. Anglican/Protestant		1. Single	1. Gulu University	4. Year 4	1. Yes	2. Social media	0	1	0	0		1. Yes	1. ChatGPT 3. Bing AI	1	0	1	0	0	0	0	0	0	0		1. Preparing for exams 2. Preparing for tutorials 3. Completing assignments 4. Research writing (e.g research proposal, manuscript writing e.t.c)	1	1	1	1	0	0	0	0	0	0	0	0	0	0
2023-11-04 19:27:21	2023-11-04 19:37:56					1. Yes	3344	22	2. Male	3. Catholic		1. Single	4. Mbarara University of Science and Technology	3. Year 3	1. Yes	1. Friend 2. Social media	1	1	0	0		1. Yes	2. BARD AI 4. Snapchat AI	0	1	0	1	0	0	0	0	0	0		1. Preparing for exams 3. Completing assignments 4. Research writing (e.g research proposal, manuscript writing e.t.c) 7. Creating power point slides	1	0	1	1	0	0	1	0	0	0	0	0	0	0
2023-11-04 19:36:52	2023-11-04 19:45:27					1. Yes	2334	22	2. Male	4. Muslim		1. Single	1. Gulu University	3. Year 3	1. Yes	1. Friend	1	0	0	0		1. Yes	1. ChatGPT	1	0	0	0	0	0	0	0	0	0		2. Preparing for tutorials 3. Completing assignments 8. Clinical decision making (e.g diagnosis) 12. Summarizing information 13. Non academic issues	0	1	1	0	0	0	0	1	0	0	0	1	1	0
2023-11-04 19:37:56	2023-11-04 19:55:38					1. Yes	3343	22	1. Female	3. Catholic		2. Married	4. Mbarara University of Science and Technology	3. Year 3	1. Yes	1. Friend 2. Social media	1	1	0	0		1. Yes	1. ChatGPT 4. Snapchat AI 9. Quill bot AI	1	0	0	1	0	0	0	0	1	0		1. Preparing for exams 3. Completing assignments 4. Research writing (e.g research proposal, manuscript writing e.t.c) 5. Writing letters 8. Clinical decision making (e.g diagnosis)	1	0	1	1	1	0	0	1	0	0	0	0	0	0
2023-11-04 19:55:38	2023-11-04 20:01:04					1. Yes	3342	22	2. Male	4. Muslim		3. Cohabiting	4. Mbarara University of Science and Technology	3. Year 3	1. Yes	1. Friend 2. Social media	1	1	0	0		1. Yes	1. ChatGPT 3. Bing AI 4. Snapchat AI	1	0	1	1	0	0	0	0	0	0		1. Preparing for exams 2. Preparing for tutorials 4. Research writing (e.g research proposal, manuscript writing e.t.c) 8. Clinical decision making (e.g diagnosis) 9. Proofreading written work and checking for grammar, punctuation and spelling errors	1	1	0	1	0	0	0	1	1	0	0	0	0	0
2023-11-04 20:01:04	2023-11-04 20:03:32					1. Yes	3341	21	2. Male	5. Seventh Day Adventist		1. Single	4. Mbarara University of Science and Technology	3. Year 3	1. Yes	1. Friend 3. Lecturer	1	0	1	0		2. No
2023-11-04 20:03:32	2023-11-04 20:07:57					1. Yes	3340	22	2. Male	3. Catholic		2. Married	4. Mbarara University of Science and Technology	3. Year 3	1. Yes	1. Friend 2. Social media	1	1	0	0		1. Yes	1. ChatGPT 4. Snapchat AI 9. Quill bot AI	1	0	0	1	0	0	0	0	1	0		1. Preparing for exams 2. Preparing for tutorials 4. Research writing (e.g research proposal, manuscript writing e.t.c) 7. Creating power point slides	1	1	0	1	0	0	1	0	0	0	0	0	0	0
2023-11-04 20:07:57	2023-11-04 20:11:43					1. Yes	3338	24	2. Male	5. Seventh Day Adventist		3. Cohabiting	4. Mbarara University of Science and Technology	3. Year 3	1. Yes	1. Friend 2. Social media	1	1	0	0		1. Yes	1. ChatGPT 4. Snapchat AI 6. Write Sonic AI	1	0	0	1	0	1	0	0	0	0		1. Preparing for exams 2. Preparing for tutorials 4. Research writing (e.g research proposal, manuscript writing e.t.c) 7. Creating power point slides 9. Proofreading written work and checking for grammar, punctuation and spelling errors 11. Assist in replying to emails	1	1	0	1	0	0	1	0	1	0	1	0	0	0
2023-11-04 20:11:43	2023-11-04 20:22:49					1. Yes	3337	22	2. Male	3. Catholic		2. Married	4. Mbarara University of Science and Technology	3. Year 3	1. Yes	1. Friend 2. Social media	1	1	0	0		1. Yes	1. ChatGPT 4. Snapchat AI	1	0	0	1	0	0	0	0	0	0		1. Preparing for exams 2. Preparing for tutorials 3. Completing assignments 4. Research writing (e.g research proposal, manuscript writing e.t.c) 7. Creating power point slides 11. Assist in replying to emails	1	1	1	1	0	0	1	0	0	0	1	0	0	0
2023-11-04 20:22:50	2023-11-04 20:24:44					1. Yes	3336	21	1. Female	3. Catholic		1. Single	4. Mbarara University of Science and Technology	3. Year 3	1. Yes	2. Social media	0	1	0	0		2. No
2023-11-04 20:24:44	2023-11-04 20:30:29					1. Yes	3334	22	2. Male	5. Seventh Day Adventist		1. Single	4. Mbarara University of Science and Technology	3. Year 3	1. Yes	1. Friend 2. Social media	1	1	0	0		1. Yes	1. ChatGPT 3. Bing AI	1	0	1	0	0	0	0	0	0	0		2. Preparing for tutorials 3. Completing assignments 4. Research writing (e.g research proposal, manuscript writing e.t.c) 8. Clinical decision making (e.g diagnosis) 9. Proofreading written work and checking for grammar, punctuation and spelling errors 12. Summarizing information	0	1	1	1	0	0	0	1	1	0	0	1	0	0
2023-11-04 20:30:29	2023-11-04 20:34:06					1. Yes	3333	21	2. Male	5. Seventh Day Adventist		1. Single	4. Mbarara University of Science and Technology	3. Year 3	1. Yes	1. Friend 2. Social media	1	1	0	0		1. Yes	1. ChatGPT 4. Snapchat AI 7. Klap AI	1	0	0	1	0	0	1	0	0	0		1. Preparing for exams 2. Preparing for tutorials 3. Completing assignments 4. Research writing (e.g research proposal, manuscript writing e.t.c) 11. Assist in replying to emails 12. Summarizing information	1	1	1	1	0	0	0	0	0	0	1	1	0	0
2023-11-04 20:34:06	2023-11-04 20:39:12					1. Yes	3332	22	1. Female	4. Muslim		1. Single	4. Mbarara University of Science and Technology	3. Year 3	1. Yes	1. Friend 2. Social media	1	1	0	0		1. Yes	1. ChatGPT 4. Snapchat AI 5. Desktop AI	1	0	0	1	1	0	0	0	0	0		1. Preparing for exams 2. Preparing for tutorials 3. Completing assignments 4. Research writing (e.g research proposal, manuscript writing e.t.c) 7. Creating power point slides 9. Proofreading written work and checking for grammar, punctuation and spelling errors 11. Assist in replying to emails	1	1	1	1	0	0	1	0	1	0	1	0	0	0
2023-11-04 20:39:12	2023-11-04 20:49:24					1. Yes	3322	21	2. Male	3. Catholic		1. Single	4. Mbarara University of Science and Technology	3. Year 3	1. Yes	1. Friend 2. Social media	1	1	0	0		1. Yes	1. ChatGPT 4. Snapchat AI 9. Quill bot AI	1	0	0	1	0	0	0	0	1	0		1. Preparing for exams 2. Preparing for tutorials 3. Completing assignments 4. Research writing (e.g research proposal, manuscript writing e.t.c) 5. Writing letters 9. Proofreading written work and checking for grammar, punctuation and spelling errors 15. Translating written work to different languages	1	1	1	1	1	0	0	0	1	0	0	0	0	1
2023-11-04 20:49:24	2023-11-04 20:54:13					1. Yes	3323	22	2. Male	3. Catholic		1. Single	4. Mbarara University of Science and Technology	3. Year 3	1. Yes	1. Friend 2. Social media	1	1	0	0		1. Yes	1. ChatGPT 4. Snapchat AI 9. Quill bot AI	1	0	0	1	0	0	0	0	1	0		1. Preparing for exams 2. Preparing for tutorials 4. Research writing (e.g research proposal, manuscript writing e.t.c) 7. Creating power point slides 9. Proofreading written work and checking for grammar, punctuation and spelling errors 15. Translating written work to different languages	1	1	0	1	0	0	1	0	1	0	0	0	0	1
2023-11-04 20:54:13	2023-11-04 20:57:05					1. Yes	3330	22	1. Female	3. Catholic		1. Single	4. Mbarara University of Science and Technology	3. Year 3	1. Yes	1. Friend 2. Social media	1	1	0	0		1. Yes	1. ChatGPT 4. Snapchat AI 9. Quill bot AI	1	0	0	1	0	0	0	0	1	0		1. Preparing for exams 2. Preparing for tutorials 4. Research writing (e.g research proposal, manuscript writing e.t.c) 5. Writing letters 8. Clinical decision making (e.g diagnosis) 9. Proofreading written work and checking for grammar, punctuation and spelling errors	1	1	0	1	1	0	0	1	1	0	0	0	0	0
2023-11-04 20:57:05	2023-11-04 20:58:48					1. Yes	3324	22	2. Male	3. Catholic		1. Single	4. Mbarara University of Science and Technology	3. Year 3	1. Yes	1. Friend	1	0	0	0		2. No
2023-11-04 20:58:48	2023-11-04 21:01:54					1. Yes	3325	23	1. Female	1. Anglican/Protestant		1. Single	4. Mbarara University of Science and Technology	3. Year 3	1. Yes	2. Social media	0	1	0	0		1. Yes	1. ChatGPT 5. Desktop AI 9. Quill bot AI	1	0	0	0	1	0	0	0	1	0		1. Preparing for exams 4. Research writing (e.g research proposal, manuscript writing e.t.c) 8. Clinical decision making (e.g diagnosis) 10. Creating guidelines	1	0	0	1	0	0	0	1	0	1	0	0	0	0
2023-11-04 21:37:36	2023-11-04 21:43:48					1. Yes	3344	21	2. Male	3. Catholic		1. Single	1. Gulu University	3. Year 3	1. Yes	3. Lecturer	0	0	1	0		1. Yes	1. ChatGPT	1	0	0	0	0	0	0	0	0	0		3. Completing assignments	0	0	1	0	0	0	0	0	0	0	0	0	0	0
2023-11-04 21:48:04	2023-11-04 21:55:46					1. Yes	2301	22	2. Male	3. Catholic		1. Single	1. Gulu University	3. Year 3	1. Yes	2. Social media	0	1	0	0		1. Yes	1. ChatGPT	1	0	0	0	0	0	0	0	0	0		1. Preparing for exams 2. Preparing for tutorials 3. Completing assignments 10. Creating guidelines 12. Summarizing information 13. Non academic issues	1	1	1	0	0	0	0	0	0	1	0	1	1	0
2023-11-04 22:16:31	2023-11-04 22:35:03					1. Yes	4103	20	2. Male	1. Anglican/Protestant		1. Single	3. Makerere University	1. Year 1	1. Yes	2. Social media	0	1	0	0		1. Yes	1. ChatGPT	1	0	0	0	0	0	0	0	0	0		12. Summarizing information	0	0	0	0	0	0	0	0	0	0	0	1	0	0
2023-11-04 22:48:04	2023-11-04 22:54:14					1. Yes	115	24	2. Male	3. Catholic		1. Single	1. Gulu University	4. Year 4	1. Yes	2. Social media	0	1	0	0		1. Yes	1. ChatGPT	1	0	0	0	0	0	0	0	0	0		3. Completing assignments	0	0	1	0	0	0	0	0	0	0	0	0	0	0
2023-11-04 22:56:10	2023-11-04 22:57:10					1. Yes	2205	23	1. Female	3. Catholic		1. Single	1. Gulu University	2. Year 2	2. No							2. No
2023-11-04 23:11:39	2023-11-04 23:18:44					1. Yes	1228	22	1. Female	2. Pentecostal/Born again		1. Single	2. Busitema University	2. Year 2	1. Yes	1. Friend	1	0	0	0		1. Yes	1. ChatGPT	1	0	0	0	0	0	0	0	0	0		1. Preparing for exams 2. Preparing for tutorials	1	1	0	0	0	0	0	0	0	0	0	0	0	0
2023-11-04 22:35:03	2023-11-05 08:14:08					1. Yes	4103	20	2. Male	1. Anglican/Protestant		1. Single	3. Makerere University	1. Year 1	1. Yes	2. Social media	0	1	0	0		1. Yes	1. ChatGPT 4. Snapchat AI	1	0	0	1	0	0	0	0	0	0		12. Summarizing information	0	0	0	0	0	0	0	0	0	0	0	1	0	0
2023-11-05 08:42:26	2023-11-05 08:44:28					1. Yes	3206	23	2. Male	4. Muslim		1. Single	4. Mbarara University of Science and Technology	2. Year 2	1. Yes	2. Social media	0	1	0	0		2. No
2023-11-05 08:44:29	2023-11-05 08:46:07					1. Yes	3206	23	2. Male	4. Muslim		1. Single	4. Mbarara University of Science and Technology	2. Year 2	1. Yes	2. Social media	0	1	0	0		2. No
2023-11-05 08:53:49	2023-11-05 08:55:02					1. Yes	4313	22	1. Female	1. Anglican/Protestant		1. Single	3. Makerere University	3. Year 3	1. Yes	1. Friend	1	0	0	0		2. No
2023-11-05 09:36:54	2023-11-05 09:53:01					1. Yes	2212	23	2. Male	2. Pentecostal/Born again		1. Single	1. Gulu University	2. Year 2	1. Yes	1. Friend	1	0	0	0		1. Yes	1. ChatGPT	1	0	0	0	0	0	0	0	0	0		1. Preparing for exams 3. Completing assignments 9. Proofreading written work and checking for grammar, punctuation and spelling errors 16. Other	1	0	1	0	0	0	0	0	1	0	0	0	0	0
2023-11-05 10:24:04	2023-11-05 10:25:08					1. Yes	2319	22	2. Male	2. Pentecostal/Born again		1. Single	1. Gulu University	3. Year 3	1. Yes	1. Friend	1	0	0	0		2. No
2023-11-05 10:12:43	2023-11-05 10:25:43					1. Yes	2216	34	2. Male	3. Catholic		2. Married	1. Gulu University	2. Year 2	1. Yes	1. Friend	1	0	0	0		1. Yes	1. ChatGPT	1	0	0	0	0	0	0	0	0	0		1. Preparing for exams	1	0	0	0	0	0	0	0	0	0	0	0	0	0
2023-11-05 10:20:03	2023-11-05 10:28:41					1. Yes	2213	26	2. Male	3. Catholic		1. Single	1. Gulu University	2. Year 2	1. Yes	1. Friend 3. Lecturer	1	0	1	0		1. Yes	1. ChatGPT	1	0	0	0	0	0	0	0	0	0		1. Preparing for exams 3. Completing assignments	1	0	1	0	0	0	0	0	0	0	0	0	0	0
2023-11-04 11:55:54	2023-11-05 11:06:45					1. Yes	4108	19	1. Female	1. Anglican/Protestant		1. Single	3. Makerere University	1. Year 1	1. Yes	1. Friend	1	0	0	0		1. Yes	1. ChatGPT	1	0	0	0	0	0	0	0	0	0		16. Other	0	0	0	0	0	0	0	0	0	0	0	0	0	0
2023-11-01 08:03:14	2023-11-05 11:34:42					1. Yes	3134	23	2. Male	1. Anglican/Protestant		1. Single	4. Mbarara University of Science and Technology	1. Year 1	1. Yes	1. Friend	1	0	0	0		1. Yes	1. ChatGPT	1	0	0	0	0	0	0	0	0	0		3. Completing assignments 4. Research writing (e.g research proposal, manuscript writing e.t.c) 12. Summarizing information 13. Non academic issues	0	0	1	1	0	0	0	0	0	0	0	1	1	0
2023-11-05 14:08:47	2023-11-05 14:14:55					1. Yes	3423	28	2. Male	5. Seventh Day Adventist		1. Single	4. Mbarara University of Science and Technology	4. Year 4	1. Yes	1. Friend	1	0	0	0		1. Yes	1. ChatGPT	1	0	0	0	0	0	0	0	0	0		4. Research writing (e.g research proposal, manuscript writing e.t.c)	0	0	0	1	0	0	0	0	0	0	0	0	0	0
2023-11-05 14:44:36	2023-11-05 14:46:30					1. Yes	1505	25	1. Female	1. Anglican/Protestant		3. Cohabiting	2. Busitema University	5. Year 5	2. No							2. No
2023-11-05 15:02:50	2023-11-05 15:08:00					1. Yes	2100402936	44	1. Female	2. Pentecostal/Born again		2. Married	2. Busitema University	3. Year 3	2. No							2. No
2023-11-05 15:22:47	2023-11-05 15:33:46					1. Yes	3523	27	2. Male	3. Catholic		1. Single	4. Mbarara University of Science and Technology	5. Year 5	1. Yes	1. Friend	1	0	0	0		1. Yes	1. ChatGPT	1	0	0	0	0	0	0	0	0	0		2. Preparing for tutorials 3. Completing assignments 7. Creating power point slides 9. Proofreading written work and checking for grammar, punctuation and spelling errors	0	1	1	0	0	0	1	0	1	0	0	0	0	0
2023-11-05 15:46:59	2023-11-05 16:00:25					1. Yes	3518	25	2. Male	1. Anglican/Protestant		1. Single	4. Mbarara University of Science and Technology	5. Year 5	1. Yes	2. Social media	0	1	0	0		1. Yes	1. ChatGPT 10. Other	1	0	0	0	0	0	0	0	0	1	GlassHealth	1. Preparing for exams 3. Completing assignments 4. Research writing (e.g research proposal, manuscript writing e.t.c)	1	0	1	1	0	0	0	0	0	0	0	0	0	0
2023-11-05 14:46:30	2023-11-05 16:05:07					1. Yes	1505	25	1. Female	1. Anglican/Protestant		2. Married	2. Busitema University	5. Year 5	2. No							2. No
2023-11-05 18:39:09	2023-11-05 18:40:04					1. Yes	3515	22	1. Female	3. Catholic		1. Single	4. Mbarara University of Science and Technology	5. Year 5	1. Yes	1. Friend	1	0	0	0		2. No
2023-11-05 18:40:04	2023-11-05 18:46:42					1. Yes	3515	22	1. Female	3. Catholic		1. Single	4. Mbarara University of Science and Technology	5. Year 5	1. Yes	1. Friend	1	0	0	0		1. Yes	1. ChatGPT 3. Bing AI	1	0	1	0	0	0	0	0	0	0		1. Preparing for exams 2. Preparing for tutorials 3. Completing assignments 4. Research writing (e.g research proposal, manuscript writing e.t.c)	1	1	1	1	0	0	0	0	0	0	0	0	0	0
2023-11-05 18:48:31	2023-11-05 18:53:22					1. Yes	3517	23	1. Female	3. Catholic		1. Single	4. Mbarara University of Science and Technology	5. Year 5	1. Yes	1. Friend 2. Social media	1	1	0	0		1. Yes	1. ChatGPT 4. Snapchat AI	1	0	0	1	0	0	0	0	0	0		1. Preparing for exams 5. Writing letters 12. Summarizing information 13. Non academic issues	1	0	0	0	1	0	0	0	0	0	0	1	1	0
2023-11-05 18:42:26	2023-11-05 18:55:18					1. Yes	3534	23	1. Female	2. Pentecostal/Born again		1. Single	4. Mbarara University of Science and Technology	5. Year 5	1. Yes	2. Social media	0	1	0	0		1. Yes	1. ChatGPT	1	0	0	0	0	0	0	0	0	0		3. Completing assignments	0	0	1	0	0	0	0	0	0	0	0	0	0	0
2023-11-05 18:56:07	2023-11-05 19:04:50					1. Yes	3536	27	2. Male	1. Anglican/Protestant		1. Single	4. Mbarara University of Science and Technology	5. Year 5	1. Yes	1. Friend	1	0	0	0		1. Yes	1. ChatGPT	1	0	0	0	0	0	0	0	0	0		12. Summarizing information 13. Non academic issues 15. Translating written work to different languages	0	0	0	0	0	0	0	0	0	0	0	1	1	1
2023-11-05 19:46:18	2023-11-05 19:57:22					1. Yes	2215	21	2. Male	2. Pentecostal/Born again		1. Single	1. Gulu University	2. Year 2	1. Yes	3. Lecturer	0	0	1	0		1. Yes	1. ChatGPT	1	0	0	0	0	0	0	0	0	0		3. Completing assignments	0	0	1	0	0	0	0	0	0	0	0	0	0	0
2023-11-05 19:57:06	2023-11-05 20:06:04					1. Yes	2337	21	1. Female	3. Catholic		1. Single	1. Gulu University	3. Year 3	1. Yes	2. Social media	0	1	0	0		1. Yes	1. ChatGPT	1	0	0	0	0	0	0	0	0	0		12. Summarizing information	0	0	0	0	0	0	0	0	0	0	0	1	0	0
2023-11-05 18:49:26	2023-11-05 20:15:45					1. Yes	3544	33	2. Male	1. Anglican/Protestant		2. Married	4. Mbarara University of Science and Technology	5. Year 5	1. Yes	1. Friend	1	0	0	0		1. Yes	1. ChatGPT	1	0	0	0	0	0	0	0	0	0		1. Preparing for exams	1	0	0	0	0	0	0	0	0	0	0	0	0	0
2023-11-01 19:30:26	2023-11-05 20:38:12					1. Yes	3506	25	2. Male	3. Catholic		1. Single	4. Mbarara University of Science and Technology	5. Year 5	1. Yes	1. Friend 2. Social media	1	1	0	0		1. Yes	1. ChatGPT 10. Other	1	0	0	0	0	0	0	0	0	1	AI chat	2. Preparing for tutorials 3. Completing assignments 16. Other	0	1	1	0	0	0	0	0	0	0	0	0	0	0
2023-11-05 21:11:00	2023-11-05 21:16:37					1. Yes	3522	38	2. Male	1. Anglican/Protestant		2. Married	4. Mbarara University of Science and Technology	5. Year 5	1. Yes	1. Friend	1	0	0	0		1. Yes	1. ChatGPT	1	0	0	0	0	0	0	0	0	0		3. Completing assignments	0	0	1	0	0	0	0	0	0	0	0	0	0	0
2023-11-05 21:26:23	2023-11-05 21:30:43					1. Yes	3543	24	2. Male	2. Pentecostal/Born again		1. Single	4. Mbarara University of Science and Technology	5. Year 5	1. Yes	1. Friend	1	0	0	0		2. No
2023-11-05 21:30:43	2023-11-05 21:33:47					1. Yes	3543	24	2. Male	2. Pentecostal/Born again		1. Single	4. Mbarara University of Science and Technology	5. Year 5	1. Yes	1. Friend	1	0	0	0		2. No
2023-11-05 22:01:45	2023-11-05 22:06:07					1. Yes	3208	23	2. Male	2. Pentecostal/Born again		1. Single	4. Mbarara University of Science and Technology	2. Year 2	1. Yes	2. Social media	0	1	0	0		2. No
2023-11-05 22:08:37	2023-11-05 22:21:16					1. Yes	3510	24	2. Male	1. Anglican/Protestant		1. Single	4. Mbarara University of Science and Technology	5. Year 5	1. Yes	1. Friend 2. Social media	1	1	0	0		1. Yes	1. ChatGPT	1	0	0	0	0	0	0	0	0	0		1. Preparing for exams 2. Preparing for tutorials 3. Completing assignments 4. Research writing (e.g research proposal, manuscript writing e.t.c) 5. Writing letters 6. Transcription 7. Creating power point slides 8. Clinical decision making (e.g diagnosis) 9. Proofreading written work and checking for grammar, punctuation and spelling errors 10. Creating guidelines 13. Non academic issues	1	1	1	1	1	1	1	1	1	1	0	0	1	0
2023-11-02 15:34:51	2023-11-05 22:45:25					1. Yes	1308	23	2. Male	3. Catholic		1. Single	2. Busitema University	3. Year 3	1. Yes	1. Friend 2. Social media	1	1	0	0		1. Yes	1. ChatGPT	1	0	0	0	0	0	0	0	0	0		2. Preparing for tutorials 3. Completing assignments 7. Creating power point slides	0	1	1	0	0	0	1	0	0	0	0	0	0	0
2023-11-05 22:45:25	2023-11-05 22:49:18					1. Yes	1312	28	1. Female	5. Seventh Day Adventist		2. Married	2. Busitema University	3. Year 3	1. Yes	1. Friend	1	0	0	0		1. Yes	1. ChatGPT	1	0	0	0	0	0	0	0	0	0		1. Preparing for exams 2. Preparing for tutorials 3. Completing assignments	1	1	1	0	0	0	0	0	0	0	0	0	0	0
2023-11-05 22:49:19	2023-11-05 22:50:40					1. Yes	1318	24	2. Male	4. Muslim		1. Single	2. Busitema University	3. Year 3	1. Yes	1. Friend	1	0	0	0		2. No
2023-11-05 22:50:40	2023-11-05 22:59:22					1. Yes	1321	24	2. Male	3. Catholic		1. Single	2. Busitema University	3. Year 3	1. Yes	1. Friend 2. Social media	1	1	0	0		2. No
2023-11-05 22:59:22	2023-11-05 23:07:54					1. Yes	1329	29	1. Female	3. Catholic		2. Married	2. Busitema University	3. Year 3	1. Yes	1. Friend 2. Social media	1	1	0	0		2. No
2023-11-05 23:50:59	2023-11-06 00:26:25					1. Yes	2218	35	2. Male	2. Pentecostal/Born again		2. Married	1. Gulu University	2. Year 2	1. Yes	1. Friend 3. Lecturer	1	0	1	0		1. Yes	1. ChatGPT	1	0	0	0	0	0	0	0	0	0		1. Preparing for exams 3. Completing assignments 13. Non academic issues	1	0	1	0	0	0	0	0	0	0	0	0	1	0
2023-11-03 22:25:57	2023-11-04 12:18:55					1. Yes	4102	19	1. Female	1. Anglican/Protestant		1. Single	3. Makerere University	1. Year 1	1. Yes	2. Social media	0	1	0	0		1. Yes	1. ChatGPT 3. Bing AI 4. Snapchat AI	1	0	1	1	0	0	0	0	0	0		2. Preparing for tutorials 3. Completing assignments 7. Creating power point slides 12. Summarizing information	0	1	1	0	0	0	1	0	0	0	0	1	0	0
2023-11-06 07:47:56	2023-11-06 07:53:15					1. Yes	3507	24	2. Male	4. Muslim		1. Single	4. Mbarara University of Science and Technology	5. Year 5	1. Yes	2. Social media	0	1	0	0		1. Yes	1. ChatGPT	1	0	0	0	0	0	0	0	0	0		3. Completing assignments 7. Creating power point slides	0	0	1	0	0	0	1	0	0	0	0	0	0	0
2023-11-02 10:17:49	2023-11-06 09:23:02					1. Yes	1321	24	2. Male	3. Catholic		1. Single	2. Busitema University	3. Year 3	1. Yes	2. Social media	0	1	0	0		1. Yes	1. ChatGPT 2. BARD AI 8. Jasper AI 9. Quill bot AI	1	1	0	0	0	0	0	1	1	0		1. Preparing for exams 2. Preparing for tutorials 3. Completing assignments 4. Research writing (e.g research proposal, manuscript writing e.t.c) 5. Writing letters 7. Creating power point slides 12. Summarizing information 13. Non academic issues	1	1	1	1	1	0	1	0	0	0	0	1	1	0
2023-11-06 09:26:17	2023-11-06 09:39:56					1. Yes	4111	20	2. Male	2. Pentecostal/Born again		1. Single	3. Makerere University	1. Year 1	1. Yes	1. Friend 2. Social media	1	1	0	0		1. Yes	1. ChatGPT 4. Snapchat AI	1	0	0	1	0	0	0	0	0	0		1. Preparing for exams 2. Preparing for tutorials 3. Completing assignments	1	1	1	0	0	0	0	0	0	0	0	0	0	0
2023-11-04 21:01:54	2023-11-06 09:51:03					1. Yes	3304	23	2. Male	1. Anglican/Protestant		1. Single	4. Mbarara University of Science and Technology	3. Year 3	1. Yes	2. Social media	0	1	0	0		1. Yes	1. ChatGPT 4. Snapchat AI	1	0	0	1	0	0	0	0	0	0		1. Preparing for exams 2. Preparing for tutorials 3. Completing assignments 4. Research writing (e.g research proposal, manuscript writing e.t.c)	1	1	1	1	0	0	0	0	0	0	0	0	0	0
2023-11-06 09:51:03	2023-11-06 09:59:41					1. Yes	3315	21	2. Male	3. Catholic		1. Single	4. Mbarara University of Science and Technology	3. Year 3	1. Yes	2. Social media	0	1	0	0		1. Yes	1. ChatGPT 4. Snapchat AI 8. Jasper AI	1	0	0	1	0	0	0	1	0	0		1. Preparing for exams 2. Preparing for tutorials 3. Completing assignments 4. Research writing (e.g research proposal, manuscript writing e.t.c) 5. Writing letters 11. Assist in replying to emails	1	1	1	1	1	0	0	0	0	0	1	0	0	0
2023-11-06 09:59:41	2023-11-06 10:06:01					1. Yes	3319	22	2. Male	1. Anglican/Protestant		1. Single	4. Mbarara University of Science and Technology	3. Year 3	1. Yes	1. Friend 2. Social media	1	1	0	0		1. Yes	1. ChatGPT 4. Snapchat AI 5. Desktop AI	1	0	0	1	1	0	0	0	0	0		1. Preparing for exams 2. Preparing for tutorials 3. Completing assignments 4. Research writing (e.g research proposal, manuscript writing e.t.c) 6. Transcription 7. Creating power point slides	1	1	1	1	0	1	1	0	0	0	0	0	0	0
2023-11-06 10:06:01	2023-11-06 10:12:36					1. Yes	3322	23	2. Male	3. Catholic		1. Single	4. Mbarara University of Science and Technology	3. Year 3	1. Yes	1. Friend	1	0	0	0		1. Yes	1. ChatGPT 4. Snapchat AI 7. Klap AI	1	0	0	1	0	0	1	0	0	0		1. Preparing for exams 2. Preparing for tutorials 3. Completing assignments 4. Research writing (e.g research proposal, manuscript writing e.t.c) 8. Clinical decision making (e.g diagnosis)	1	1	1	1	0	0	0	1	0	0	0	0	0	0
2023-11-06 10:07:58	2023-11-06 10:11:17					1. Yes	3207	22	2. Male	3. Catholic		1. Single	4. Mbarara University of Science and Technology	2. Year 2	1. Yes	1. Friend	1	0	0	0		1. Yes	1. ChatGPT	1	0	0	0	0	0	0	0	0	0		1. Preparing for exams 9. Proofreading written work and checking for grammar, punctuation and spelling errors	1	0	0	0	0	0	0	0	1	0	0	0	0	0
2023-11-06 10:12:37	2023-11-06 10:16:44					1. Yes	3323	22	2. Male	3. Catholic		1. Single	4. Mbarara University of Science and Technology	3. Year 3	1. Yes	2. Social media	0	1	0	0		1. Yes	1. ChatGPT 3. Bing AI 4. Snapchat AI	1	0	1	1	0	0	0	0	0	0		1. Preparing for exams 2. Preparing for tutorials 3. Completing assignments 4. Research writing (e.g research proposal, manuscript writing e.t.c) 5. Writing letters	1	1	1	1	1	0	0	0	0	0	0	0	0	0
2023-11-06 10:16:44	2023-11-06 10:20:20					1. Yes	3324	22	2. Male	2. Pentecostal/Born again		1. Single	4. Mbarara University of Science and Technology	3. Year 3	1. Yes	1. Friend 2. Social media	1	1	0	0		1. Yes	1. ChatGPT 2. BARD AI 4. Snapchat AI	1	1	0	1	0	0	0	0	0	0		1. Preparing for exams 2. Preparing for tutorials 5. Writing letters 7. Creating power point slides	1	1	0	0	1	0	1	0	0	0	0	0	0	0
2023-11-06 10:20:20	2023-11-06 10:30:15					1. Yes	3325	21	1. Female	3. Catholic		1. Single	4. Mbarara University of Science and Technology	3. Year 3	1. Yes	1. Friend 2. Social media	1	1	0	0		1. Yes	1. ChatGPT 3. Bing AI 4. Snapchat AI 5. Desktop AI	1	0	1	1	1	0	0	0	0	0		1. Preparing for exams 3. Completing assignments 5. Writing letters 9. Proofreading written work and checking for grammar, punctuation and spelling errors 10. Creating guidelines 11. Assist in replying to emails	1	0	1	0	1	0	0	0	1	1	1	0	0	0
2023-11-06 11:01:16	2023-11-06 11:03:11					1. Yes	3226	22	2. Male	1. Anglican/Protestant		1. Single	4. Mbarara University of Science and Technology	2. Year 2	1. Yes	1. Friend	1	0	0	0		2. No
2023-11-06 10:30:15	2023-11-06 11:15:12					1. Yes	3326	22	2. Male	3. Catholic		1. Single	4. Mbarara University of Science and Technology	3. Year 3	1. Yes	1. Friend 2. Social media	1	1	0	0		1. Yes	1. ChatGPT 4. Snapchat AI 5. Desktop AI	1	0	0	1	1	0	0	0	0	0		1. Preparing for exams 2. Preparing for tutorials 3. Completing assignments 4. Research writing (e.g research proposal, manuscript writing e.t.c) 5. Writing letters 7. Creating power point slides	1	1	1	1	1	0	1	0	0	0	0	0	0	0
2023-11-06 11:15:12	2023-11-06 11:19:30					1. Yes	3327	21	1. Female	5. Seventh Day Adventist		1. Single	4. Mbarara University of Science and Technology	3. Year 3	1. Yes	1. Friend 2. Social media	1	1	0	0		1. Yes	1. ChatGPT 4. Snapchat AI 5. Desktop AI	1	0	0	1	1	0	0	0	0	0		1. Preparing for exams 2. Preparing for tutorials 4. Research writing (e.g research proposal, manuscript writing e.t.c) 5. Writing letters 7. Creating power point slides	1	1	0	1	1	0	1	0	0	0	0	0	0	0
2023-11-06 11:19:31	2023-11-06 11:29:56					1. Yes	3328	23	2. Male	2. Pentecostal/Born again		2. Married	4. Mbarara University of Science and Technology	3. Year 3	1. Yes	1. Friend 2. Social media	1	1	0	0		1. Yes	1. ChatGPT 3. Bing AI 4. Snapchat AI 5. Desktop AI	1	0	1	1	1	0	0	0	0	0		1. Preparing for exams 2. Preparing for tutorials 3. Completing assignments 5. Writing letters 7. Creating power point slides 9. Proofreading written work and checking for grammar, punctuation and spelling errors	1	1	1	0	1	0	1	0	1	0	0	0	0	0
2023-11-06 11:29:56	2023-11-06 11:35:47					1. Yes	3329	22	2. Male	5. Seventh Day Adventist		1. Single	4. Mbarara University of Science and Technology	3. Year 3	1. Yes	1. Friend 2. Social media	1	1	0	0		1. Yes	1. ChatGPT 4. Snapchat AI	1	0	0	1	0	0	0	0	0	0		1. Preparing for exams 2. Preparing for tutorials 3. Completing assignments 4. Research writing (e.g research proposal, manuscript writing e.t.c) 7. Creating power point slides 12. Summarizing information	1	1	1	1	0	0	1	0	0	0	0	1	0	0
2023-11-06 11:35:47	2023-11-06 11:40:28					1. Yes	3330	21	1. Female	2. Pentecostal/Born again		1. Single	4. Mbarara University of Science and Technology	3. Year 3	1. Yes	1. Friend 2. Social media	1	1	0	0		1. Yes	1. ChatGPT 3. Bing AI 4. Snapchat AI	1	0	1	1	0	0	0	0	0	0		1. Preparing for exams 2. Preparing for tutorials 3. Completing assignments 4. Research writing (e.g research proposal, manuscript writing e.t.c) 7. Creating power point slides 9. Proofreading written work and checking for grammar, punctuation and spelling errors 10. Creating guidelines	1	1	1	1	0	0	1	0	1	1	0	0	0	0
2023-11-06 11:40:29	2023-11-06 11:45:08					1. Yes	3333	23	2. Male	3. Catholic		1. Single	4. Mbarara University of Science and Technology	3. Year 3	1. Yes	1. Friend 2. Social media	1	1	0	0		1. Yes	1. ChatGPT 3. Bing AI 4. Snapchat AI 6. Write Sonic AI	1	0	1	1	0	1	0	0	0	0		1. Preparing for exams 2. Preparing for tutorials 3. Completing assignments 4. Research writing (e.g research proposal, manuscript writing e.t.c) 5. Writing letters 7. Creating power point slides	1	1	1	1	1	0	1	0	0	0	0	0	0	0
2023-11-06 11:45:08	2023-11-06 11:49:11					1. Yes	3334	22	2. Male	5. Seventh Day Adventist		1. Single	4. Mbarara University of Science and Technology	3. Year 3	1. Yes	1. Friend 3. Lecturer	1	0	1	0		1. Yes	1. ChatGPT 2. BARD AI 4. Snapchat AI 9. Quill bot AI	1	1	0	1	0	0	0	0	1	0		1. Preparing for exams 3. Completing assignments 6. Transcription 7. Creating power point slides 9. Proofreading written work and checking for grammar, punctuation and spelling errors	1	0	1	0	0	1	1	0	1	0	0	0	0	0
2023-11-06 11:49:11	2023-11-06 11:54:15					1. Yes	3335	22	2. Male	2. Pentecostal/Born again		1. Single	4. Mbarara University of Science and Technology	3. Year 3	1. Yes	1. Friend 2. Social media	1	1	0	0		1. Yes	1. ChatGPT 4. Snapchat AI 6. Write Sonic AI	1	0	0	1	0	1	0	0	0	0		1. Preparing for exams 2. Preparing for tutorials 3. Completing assignments 4. Research writing (e.g research proposal, manuscript writing e.t.c) 5. Writing letters 7. Creating power point slides 9. Proofreading written work and checking for grammar, punctuation and spelling errors 11. Assist in replying to emails	1	1	1	1	1	0	1	0	1	0	1	0	0	0
2023-11-06 11:54:15	2023-11-06 11:57:58					1. Yes	3336	21	1. Female	1. Anglican/Protestant		1. Single	4. Mbarara University of Science and Technology	3. Year 3	1. Yes	2. Social media	0	1	0	0		1. Yes	1. ChatGPT 2. BARD AI 6. Write Sonic AI	1	1	0	0	0	1	0	0	0	0		1. Preparing for exams 4. Research writing (e.g research proposal, manuscript writing e.t.c) 5. Writing letters 7. Creating power point slides 9. Proofreading written work and checking for grammar, punctuation and spelling errors	1	0	0	1	1	0	1	0	1	0	0	0	0	0
2023-11-06 11:57:58	2023-11-06 12:01:16					1. Yes	3337	22	2. Male	3. Catholic		3. Cohabiting	4. Mbarara University of Science and Technology	3. Year 3	1. Yes	1. Friend 2. Social media	1	1	0	0		1. Yes	1. ChatGPT	1	0	0	0	0	0	0	0	0	0		1. Preparing for exams 2. Preparing for tutorials 4. Research writing (e.g research proposal, manuscript writing e.t.c) 8. Clinical decision making (e.g diagnosis) 11. Assist in replying to emails	1	1	0	1	0	0	0	1	0	0	1	0	0	0
2023-11-06 12:01:16	2023-11-06 12:05:24					1. Yes	3339	23	2. Male	1. Anglican/Protestant		1. Single	4. Mbarara University of Science and Technology	3. Year 3	1. Yes	1. Friend 2. Social media	1	1	0	0		1. Yes	1. ChatGPT 2. BARD AI 4. Snapchat AI 9. Quill bot AI	1	1	0	1	0	0	0	0	1	0		1. Preparing for exams 2. Preparing for tutorials 3. Completing assignments 5. Writing letters 7. Creating power point slides 9. Proofreading written work and checking for grammar, punctuation and spelling errors	1	1	1	0	1	0	1	0	1	0	0	0	0	0
2023-11-06 11:57:50	2023-11-06 12:07:38					1. Yes	3503	23	1. Female	3. Catholic		1. Single	4. Mbarara University of Science and Technology	5. Year 5	1. Yes	1. Friend 2. Social media	1	1	0	0		1. Yes	1. ChatGPT	1	0	0	0	0	0	0	0	0	0		1. Preparing for exams 2. Preparing for tutorials 12. Summarizing information	1	1	0	0	0	0	0	0	0	0	0	1	0	0
2023-11-03 13:32:42	2023-11-06 13:58:37					1. Yes	3140	25	2. Male	3. Catholic		1. Single	1. Gulu University	1. Year 1	1. Yes	2. Social media	0	1	0	0		1. Yes	1. ChatGPT	1	0	0	0	0	0	0	0	0	0		3. Completing assignments	0	0	1	0	0	0	0	0	0	0	0	0	0	0
2023-11-06 13:58:38	2023-11-06 14:14:08					1. Yes	3130	28	2. Male	3. Catholic		1. Single	1. Gulu University	1. Year 1	1. Yes	1. Friend	1	0	0	0		1. Yes	1. ChatGPT 2. BARD AI	1	1	0	0	0	0	0	0	0	0		3. Completing assignments 13. Non academic issues	0	0	1	0	0	0	0	0	0	0	0	0	1	0
2023-11-06 14:01:29	2023-11-06 14:15:59					1. Yes	2209	34	2. Male	2. Pentecostal/Born again		1. Single	1. Gulu University	2. Year 2	1. Yes	2. Social media	0	1	0	0		1. Yes	1. ChatGPT	1	0	0	0	0	0	0	0	0	0		13. Non academic issues	0	0	0	0	0	0	0	0	0	0	0	0	1	0
2023-11-06 14:14:08	2023-11-06 14:22:51					1. Yes	3144	26	1. Female	3. Catholic		3. Cohabiting	1. Gulu University	1. Year 1	1. Yes	1. Friend	1	0	0	0		1. Yes	1. ChatGPT 4. Snapchat AI	1	0	0	1	0	0	0	0	0	0		3. Completing assignments 13. Non academic issues	0	0	1	0	0	0	0	0	0	0	0	0	1	0
2023-11-06 14:20:37	2023-11-06 14:25:59					1. Yes	3504	23	1. Female	2. Pentecostal/Born again		1. Single	4. Mbarara University of Science and Technology	5. Year 5	1. Yes	1. Friend	1	0	0	0		1. Yes	1. ChatGPT 9. Quill bot AI	1	0	0	0	0	0	0	0	1	0		2. Preparing for tutorials 3. Completing assignments 4. Research writing (e.g research proposal, manuscript writing e.t.c)	0	1	1	1	0	0	0	0	0	0	0	0	0	0
2023-11-06 15:11:28	2023-11-06 15:25:11					1. Yes	4514	23	2. Male	1. Anglican/Protestant		1. Single	3. Makerere University	5. Year 5	1. Yes	2. Social media	0	1	0	0		1. Yes	1. ChatGPT 10. Other	1	0	0	0	0	0	0	0	0	1	Claude AI	3. Completing assignments 13. Non academic issues	0	0	1	0	0	0	0	0	0	0	0	0	1	0
2023-11-06 15:30:20	2023-11-06 15:35:04					1. Yes	2304	21	2. Male	1. Anglican/Protestant		1. Single	1. Gulu University	3. Year 3	1. Yes	3. Lecturer	0	0	1	0		1. Yes	1. ChatGPT 3. Bing AI 4. Snapchat AI	1	0	1	1	0	0	0	0	0	0		1. Preparing for exams 3. Completing assignments 6. Transcription	1	0	1	0	0	1	0	0	0	0	0	0	0	0
2023-11-06 15:36:29	2023-11-06 15:37:11					1. Yes	2305	22	2. Male	3. Catholic		1. Single	1. Gulu University	3. Year 3	1. Yes	2. Social media	0	1	0	0		2. No
2023-11-06 15:37:11	2023-11-06 15:38:21					1. Yes	2310	25	2. Male	2. Pentecostal/Born again		1. Single	1. Gulu University	3. Year 3	1. Yes	3. Lecturer	0	0	1	0		2. No
2023-11-06 15:38:22	2023-11-06 15:42:14					1. Yes	2312	24	2. Male	1. Anglican/Protestant		1. Single	1. Gulu University	3. Year 3	1. Yes	1. Friend	1	0	0	0		1. Yes	1. ChatGPT	1	0	0	0	0	0	0	0	0	0		1. Preparing for exams 2. Preparing for tutorials 3. Completing assignments 4. Research writing (e.g research proposal, manuscript writing e.t.c) 5. Writing letters	1	1	1	1	1	0	0	0	0	0	0	0	0	0
2023-11-06 15:42:15	2023-11-06 15:45:02					1. Yes	2316	28	2. Male	1. Anglican/Protestant		1. Single	1. Gulu University	3. Year 3	1. Yes	2. Social media	0	1	0	0		1. Yes	1. ChatGPT	1	0	0	0	0	0	0	0	0	0		3. Completing assignments	0	0	1	0	0	0	0	0	0	0	0	0	0	0
2023-11-06 15:45:02	2023-11-06 15:46:44					1. Yes	2324	30	2. Male	1. Anglican/Protestant		2. Married	1. Gulu University	3. Year 3	1. Yes	1. Friend	1	0	0	0		2. No
2023-11-06 18:01:26	2023-11-06 18:11:08					1. Yes	4523	23	2. Male	3. Catholic		1. Single	3. Makerere University	5. Year 5	1. Yes	1. Friend 2. Social media	1	1	0	0		1. Yes	1. ChatGPT	1	0	0	0	0	0	0	0	0	0		1. Preparing for exams 2. Preparing for tutorials 3. Completing assignments 4. Research writing (e.g research proposal, manuscript writing e.t.c) 8. Clinical decision making (e.g diagnosis)	1	1	1	1	0	0	0	1	0	0	0	0	0	0
2023-11-06 14:22:51	2023-11-06 18:49:59					1. Yes	3103	20	2. Male	3. Catholic		1. Single	1. Gulu University	1. Year 1	1. Yes	4. Other	0	0	0	1	Mentor	2. No
2023-11-06 18:50:00	2023-11-06 18:53:40					1. Yes	3105	20	2. Male	3. Catholic		1. Single	1. Gulu University	1. Year 1	1. Yes	1. Friend	1	0	0	0		1. Yes	1. ChatGPT	1	0	0	0	0	0	0	0	0	0		2. Preparing for tutorials 3. Completing assignments 13. Non academic issues	0	1	1	0	0	0	0	0	0	0	0	0	1	0
2023-11-06 18:53:41	2023-11-06 18:55:41					1. Yes	3106	21	2. Male	3. Catholic		1. Single	1. Gulu University	1. Year 1	1. Yes	1. Friend	1	0	0	0		2. No
2023-11-06 18:55:41	2023-11-06 19:04:40					1. Yes	3107	20	2. Male	3. Catholic		1. Single	1. Gulu University	1. Year 1	1. Yes	1. Friend	1	0	0	0		1. Yes	1. ChatGPT	1	0	0	0	0	0	0	0	0	0		3. Completing assignments	0	0	1	0	0	0	0	0	0	0	0	0	0	0
2023-11-06 19:04:40	2023-11-06 19:09:14					1. Yes	3108	25	2. Male	3. Catholic		1. Single	1. Gulu University	1. Year 1	1. Yes	2. Social media	0	1	0	0		1. Yes	1. ChatGPT	1	0	0	0	0	0	0	0	0	0		3. Completing assignments	0	0	1	0	0	0	0	0	0	0	0	0	0	0
2023-11-06 19:09:14	2023-11-06 19:27:29					1. Yes	3109	27	2. Male	2. Pentecostal/Born again		2. Married	1. Gulu University	1. Year 1	1. Yes	1. Friend	1	0	0	0		1. Yes	1. ChatGPT	1	0	0	0	0	0	0	0	0	0		1. Preparing for exams 3. Completing assignments	1	0	1	0	0	0	0	0	0	0	0	0	0	0
2023-11-04 18:14:29	2023-11-06 20:20:11					1. Yes	2219	23	2. Male	2. Pentecostal/Born again		1. Single	1. Gulu University	2. Year 2	2. No							2. No
2023-11-06 20:20:11	2023-11-06 20:22:38					1. Yes	2220	21	1. Female	3. Catholic		1. Single	1. Gulu University	2. Year 2	2. No							2. No
2023-11-06 20:22:38	2023-11-06 20:24:21					1. Yes	2221	23	1. Female	1. Anglican/Protestant		1. Single	1. Gulu University	2. Year 2	2. No							2. No
2023-11-06 20:24:21	2023-11-06 20:43:07					1. Yes	2207	20	1. Female	2. Pentecostal/Born again		1. Single	1. Gulu University	2. Year 2	2. No							2. No
2023-11-06 20:43:07	2023-11-06 20:46:12					1. Yes	2223	21	2. Male	2. Pentecostal/Born again		1. Single	1. Gulu University	2. Year 2	2. No							2. No
2023-11-06 20:38:26	2023-11-06 20:47:29					1. Yes	2222	23	1. Female	3. Catholic		1. Single	1. Gulu University	2. Year 2	1. Yes	1. Friend	1	0	0	0		1. Yes	1. ChatGPT	1	0	0	0	0	0	0	0	0	0		1. Preparing for exams 2. Preparing for tutorials 3. Completing assignments 12. Summarizing information	1	1	1	0	0	0	0	0	0	0	0	1	0	0
2023-11-07 04:11:51	2023-11-07 04:17:51					1. Yes	4543	23	1. Female	4. Muslim		1. Single	3. Makerere University	5. Year 5	1. Yes	1. Friend	1	0	0	0		1. Yes	1. ChatGPT 2. BARD AI 4. Snapchat AI	1	1	0	1	0	0	0	0	0	0		1. Preparing for exams 2. Preparing for tutorials 3. Completing assignments 16. Other	1	1	1	0	0	0	0	0	0	0	0	0	0	0
2023-11-07 08:20:02	2023-11-07 10:29:28					1. Yes	3524	23	1. Female	1. Anglican/Protestant		1. Single	4. Mbarara University of Science and Technology	5. Year 5	1. Yes	1. Friend	1	0	0	0		1. Yes	1. ChatGPT	1	0	0	0	0	0	0	0	0	0		1. Preparing for exams 3. Completing assignments 5. Writing letters	1	0	1	0	1	0	0	0	0	0	0	0	0	0
2023-11-07 10:31:46	2023-11-07 10:34:52					1. Yes	3244	23	2. Male	3. Catholic		1. Single	4. Mbarara University of Science and Technology	2. Year 2	1. Yes	1. Friend	1	0	0	0		1. Yes	1. ChatGPT	1	0	0	0	0	0	0	0	0	0		1. Preparing for exams 2. Preparing for tutorials 3. Completing assignments 12. Summarizing information	1	1	1	0	0	0	0	0	0	0	0	1	0	0
2023-11-07 11:02:43	2023-11-07 11:13:37					1. Yes	3228	22	2. Male	2. Pentecostal/Born again		1. Single	4. Mbarara University of Science and Technology	2. Year 2	1. Yes	1. Friend	1	0	0	0		1. Yes	1. ChatGPT	1	0	0	0	0	0	0	0	0	0		2. Preparing for tutorials	0	1	0	0	0	0	0	0	0	0	0	0	0	0
2023-11-07 11:11:21	2023-11-07 11:22:42					1. Yes	3235	28	2. Male	2. Pentecostal/Born again		1. Single	4. Mbarara University of Science and Technology	2. Year 2	1. Yes	1. Friend	1	0	0	0		1. Yes	1. ChatGPT	1	0	0	0	0	0	0	0	0	0		15. Translating written work to different languages	0	0	0	0	0	0	0	0	0	0	0	0	0	1
2023-11-07 12:41:15	2023-11-07 12:50:39					1. Yes	1410	37	1. Female	1. Anglican/Protestant		2. Married	2. Busitema University	4. Year 4	1. Yes	1. Friend 3. Lecturer	1	0	1	0		1. Yes	1. ChatGPT	1	0	0	0	0	0	0	0	0	0		2. Preparing for tutorials 3. Completing assignments	0	1	1	0	0	0	0	0	0	0	0	0	0	0
2023-11-07 12:51:26	2023-11-07 12:53:56					1. Yes	1421	31	1. Female	3. Catholic		2. Married	2. Busitema University	4. Year 4	1. Yes	1. Friend	1	0	0	0		2. No
2023-11-07 17:42:46	2023-11-07 17:44:49					1. Yes	4315	20	2. Male	2. Pentecostal/Born again		1. Single	3. Makerere University	3. Year 3	1. Yes	2. Social media	0	1	0	0		2. No
2023-11-07 18:04:37	2023-11-07 18:10:44					1. Yes	2100700058	21	1. Female	1. Anglican/Protestant		1. Single	3. Makerere University	3. Year 3	1. Yes	2. Social media	0	1	0	0		1. Yes	4. Snapchat AI	0	0	0	1	0	0	0	0	0	0		13. Non academic issues	0	0	0	0	0	0	0	0	0	0	0	0	1	0
2023-11-07 18:27:11	2023-11-07 18:33:01					1. Yes	4319	21	1. Female	3. Catholic		1. Single	3. Makerere University	3. Year 3	1. Yes	2. Social media	0	1	0	0		1. Yes	1. ChatGPT	1	0	0	0	0	0	0	0	0	0		2. Preparing for tutorials 3. Completing assignments 4. Research writing (e.g research proposal, manuscript writing e.t.c) 6. Transcription	0	1	1	1	0	1	0	0	0	0	0	0	0	0
2023-11-07 18:13:12	2023-11-07 18:42:38					1. Yes	4318	21	2. Male	4. Muslim		1. Single	3. Makerere University	3. Year 3	1. Yes	2. Social media	0	1	0	0		1. Yes	1. ChatGPT 2. BARD AI	1	1	0	0	0	0	0	0	0	0		2. Preparing for tutorials 9. Proofreading written work and checking for grammar, punctuation and spelling errors 12. Summarizing information 15. Translating written work to different languages	0	1	0	0	0	0	0	0	1	0	0	1	0	1
2023-11-07 18:46:51	2023-11-07 18:57:52					1. Yes	4326	24	2. Male	3. Catholic		1. Single	3. Makerere University	3. Year 3	1. Yes	2. Social media	0	1	0	0		1. Yes	1. ChatGPT	1	0	0	0	0	0	0	0	0	0		3. Completing assignments 5. Writing letters 12. Summarizing information 13. Non academic issues	0	0	1	0	1	0	0	0	0	0	0	1	1	0
2023-11-07 18:51:04	2023-11-07 19:03:18					1. Yes	4325	30	2. Male	4. Muslim		2. Married	3. Makerere University	3. Year 3	1. Yes	1. Friend	1	0	0	0		1. Yes	1. ChatGPT	1	0	0	0	0	0	0	0	0	0		2. Preparing for tutorials 8. Clinical decision making (e.g diagnosis)	0	1	0	0	0	0	0	1	0	0	0	0	0	0
2023-11-07 18:54:55	2023-11-07 19:03:21					1. Yes	4334	24	2. Male	3. Catholic		3. Cohabiting	3. Makerere University	3. Year 3	1. Yes	1. Friend	1	0	0	0		1. Yes	1. ChatGPT	1	0	0	0	0	0	0	0	0	0		1. Preparing for exams 2. Preparing for tutorials 3. Completing assignments 7. Creating power point slides 12. Summarizing information	1	1	1	0	0	0	1	0	0	0	0	1	0	0
2023-11-07 19:02:06	2023-11-07 19:05:02					1. Yes	4316	22	2. Male	3. Catholic		1. Single	3. Makerere University	3. Year 3	2. No							2. No
2023-11-07 19:05:03	2023-11-07 19:07:31					1. Yes	4316	22	2. Male	3. Catholic		1. Single	3. Makerere University	3. Year 3	1. Yes	1. Friend	1	0	0	0		2. No
2023-11-07 19:16:12	2023-11-07 19:29:38					1. Yes	4343	25	2. Male	2. Pentecostal/Born again		1. Single	3. Makerere University	3. Year 3	1. Yes	1. Friend 2. Social media	1	1	0	0		1. Yes	1. ChatGPT	1	0	0	0	0	0	0	0	0	0		1. Preparing for exams 2. Preparing for tutorials 3. Completing assignments 4. Research writing (e.g research proposal, manuscript writing e.t.c) 8. Clinical decision making (e.g diagnosis) 9. Proofreading written work and checking for grammar, punctuation and spelling errors 11. Assist in replying to emails 12. Summarizing information 13. Non academic issues 15. Translating written work to diffe…	1	1	1	1	0	0	0	1	1	0	1	1	1	1
2023-11-07 19:46:07	2023-11-07 19:48:39					1. Yes	3232	27	2. Male	3. Catholic		3. Cohabiting	4. Mbarara University of Science and Technology	2. Year 2	1. Yes	1. Friend 2. Social media	1	1	0	0		2. No
2023-11-07 19:50:08	2023-11-07 19:51:13					1. Yes	3230	20	1. Female	3. Catholic		1. Single	4. Mbarara University of Science and Technology	2. Year 2	2. No							2. No
2023-11-07 19:46:48	2023-11-07 19:52:20					1. Yes	3442	24	1. Female	2. Pentecostal/Born again		1. Single	4. Mbarara University of Science and Technology	4. Year 4	1. Yes	1. Friend	1	0	0	0		1. Yes	1. ChatGPT	1	0	0	0	0	0	0	0	0	0		3. Completing assignments 4. Research writing (e.g research proposal, manuscript writing e.t.c)	0	0	1	1	0	0	0	0	0	0	0	0	0	0
2023-11-07 19:53:33	2023-11-07 19:54:40					1. Yes	3437	23	2. Male	1. Anglican/Protestant		1. Single	4. Mbarara University of Science and Technology	4. Year 4	1. Yes	1. Friend	1	0	0	0		2. No
2023-11-07 19:53:39	2023-11-07 19:54:44					1. Yes	3226	22	2. Male	1. Anglican/Protestant		1. Single	4. Mbarara University of Science and Technology	2. Year 2	1. Yes	2. Social media	0	1	0	0		2. No
2023-11-07 19:55:07	2023-11-07 19:59:47					1. Yes	3434	24	2. Male	3. Catholic		1. Single	4. Mbarara University of Science and Technology	4. Year 4	1. Yes	2. Social media 4. Other	0	1	0	1	Internet	1. Yes	1. ChatGPT 3. Bing AI 4. Snapchat AI 8. Jasper AI	1	0	1	1	0	0	0	1	0	0		1. Preparing for exams 2. Preparing for tutorials 3. Completing assignments 4. Research writing (e.g research proposal, manuscript writing e.t.c) 5. Writing letters 6. Transcription 8. Clinical decision making (e.g diagnosis) 9. Proofreading written work and checking for grammar, punctuation and spelling errors 10. Creating guidelines 11. Assist in replying to emails 12. Summarizing information 1…	1	1	1	1	1	1	0	1	1	1	1	1	1	1
2023-11-07 18:44:40	2023-11-07 18:48:59					1. Yes	4302	20	2. Male	3. Catholic		1. Single	3. Makerere University	3. Year 3	1. Yes	2. Social media	0	1	0	0		1. Yes	1. ChatGPT	1	0	0	0	0	0	0	0	0	0		1. Preparing for exams 2. Preparing for tutorials 3. Completing assignments 4. Research writing (e.g research proposal, manuscript writing e.t.c) 7. Creating power point slides 8. Clinical decision making (e.g diagnosis)	1	1	1	1	0	0	1	1	0	0	0	0	0	0
2023-11-07 18:48:59	2023-11-07 20:21:15					1. Yes	4302	20	2. Male	3. Catholic		1. Single	3. Makerere University	3. Year 3	1. Yes	2. Social media	0	1	0	0		1. Yes	1. ChatGPT	1	0	0	0	0	0	0	0	0	0		1. Preparing for exams 2. Preparing for tutorials 3. Completing assignments 4. Research writing (e.g research proposal, manuscript writing e.t.c)	1	1	1	1	0	0	0	0	0	0	0	0	0	0
2023-11-07 10:29:28	2023-11-07 21:17:25					1. Yes	3516	23	1. Female	3. Catholic		1. Single	4. Mbarara University of Science and Technology	5. Year 5	2. No							2. No
2023-11-07 21:17:26	2023-11-07 21:20:00					1. Yes	3511	24	2. Male	1. Anglican/Protestant		1. Single	4. Mbarara University of Science and Technology	5. Year 5	1. Yes	1. Friend	1	0	0	0		1. Yes	1. ChatGPT	1	0	0	0	0	0	0	0	0	0		1. Preparing for exams 2. Preparing for tutorials 3. Completing assignments 5. Writing letters 10. Creating guidelines	1	1	1	0	1	0	0	0	0	1	0	0	0	0
2023-11-07 21:18:59	2023-11-07 21:25:28					1. Yes	4324	31	2. Male	1. Anglican/Protestant		1. Single	3. Makerere University	3. Year 3	1. Yes	1. Friend	1	0	0	0		2. No
2023-11-07 21:25:29	2023-11-07 21:27:25					1. Yes	4324	31	2. Male	1. Anglican/Protestant		1. Single	3. Makerere University	3. Year 3	1. Yes	1. Friend	1	0	0	0		2. No
2023-11-07 21:20:01	2023-11-07 21:27:49					1. Yes	3520	25	2. Male	2. Pentecostal/Born again		1. Single	4. Mbarara University of Science and Technology	5. Year 5	1. Yes	1. Friend 2. Social media	1	1	0	0		1. Yes	1. ChatGPT 3. Bing AI	1	0	1	0	0	0	0	0	0	0		1. Preparing for exams 2. Preparing for tutorials 3. Completing assignments 7. Creating power point slides 11. Assist in replying to emails	1	1	1	0	0	0	1	0	0	0	1	0	0	0
2023-11-07 21:27:49	2023-11-07 21:32:31					1. Yes	3544	30	2. Male	2. Pentecostal/Born again		3. Cohabiting	4. Mbarara University of Science and Technology	5. Year 5	1. Yes	1. Friend 2. Social media 3. Lecturer	1	1	1	0		1. Yes	1. ChatGPT 3. Bing AI 5. Desktop AI	1	0	1	0	1	0	0	0	0	0		1. Preparing for exams 2. Preparing for tutorials 5. Writing letters 7. Creating power point slides 11. Assist in replying to emails 12. Summarizing information	1	1	0	0	1	0	1	0	0	0	1	1	0	0
2023-11-07 21:32:31	2023-11-07 21:39:36					1. Yes	3536	28	2. Male	1. Anglican/Protestant		1. Single	4. Mbarara University of Science and Technology	5. Year 5	1. Yes	1. Friend 2. Social media	1	1	0	0		1. Yes	1. ChatGPT	1	0	0	0	0	0	0	0	0	0		1. Preparing for exams 2. Preparing for tutorials 7. Creating power point slides 11. Assist in replying to emails 12. Summarizing information	1	1	0	0	0	0	1	0	0	0	1	1	0	0
2023-11-07 21:41:13	2023-11-07 21:49:16					1. Yes	3419	23	2. Male	1. Anglican/Protestant		1. Single	4. Mbarara University of Science and Technology	4. Year 4	1. Yes	1. Friend	1	0	0	0		1. Yes	1. ChatGPT	1	0	0	0	0	0	0	0	0	0		1. Preparing for exams 3. Completing assignments	1	0	1	0	0	0	0	0	0	0	0	0	0	0
2023-11-07 22:35:00	2023-11-07 22:40:15					1. Yes	3513	23	2. Male	1. Anglican/Protestant		1. Single	4. Mbarara University of Science and Technology	5. Year 5	1. Yes	2. Social media 4. Other	0	1	0	1	Online blogger	1. Yes	1. ChatGPT 10. Other	1	0	0	0	0	0	0	0	0	1	Tradegpt	4. Research writing (e.g research proposal, manuscript writing e.t.c) 13. Non academic issues	0	0	0	1	0	0	0	0	0	0	0	0	1	0
2023-11-08 04:16:47	2023-11-08 04:23:11					1. Yes	4522	26	1. Female	2. Pentecostal/Born again		1. Single	3. Makerere University	5. Year 5	1. Yes	1. Friend	1	0	0	0		1. Yes	1. ChatGPT	1	0	0	0	0	0	0	0	0	0		3. Completing assignments 12. Summarizing information 13. Non academic issues	0	0	1	0	0	0	0	0	0	0	0	1	1	0
2023-11-08 04:13:26	2023-11-08 04:26:52					1. Yes	4301	21	2. Male	4. Muslim		1. Single	3. Makerere University	3. Year 3	1. Yes	2. Social media	0	1	0	0		1. Yes	1. ChatGPT 3. Bing AI	1	0	1	0	0	0	0	0	0	0		1. Preparing for exams 2. Preparing for tutorials 3. Completing assignments 4. Research writing (e.g research proposal, manuscript writing e.t.c) 7. Creating power point slides 12. Summarizing information 13. Non academic issues	1	1	1	1	0	0	1	0	0	0	0	1	1	0
2023-11-08 06:38:07	2023-11-08 06:50:15					1. Yes	4538	24	2. Male	2. Pentecostal/Born again		2. Married	3. Makerere University	5. Year 5	1. Yes	1. Friend 2. Social media	1	1	0	0		1. Yes	1. ChatGPT 2. BARD AI 4. Snapchat AI 10. Other	1	1	0	1	0	0	0	0	0	1	OpenAI	1. Preparing for exams 2. Preparing for tutorials 3. Completing assignments	1	1	1	0	0	0	0	0	0	0	0	0	0	0
2023-11-08 06:50:15	2023-11-08 06:58:41					1. Yes	4538	24	2. Male	2. Pentecostal/Born again		2. Married	3. Makerere University	5. Year 5	1. Yes	1. Friend 2. Social media	1	1	0	0		1. Yes	1. ChatGPT 2. BARD AI 4. Snapchat AI	1	1	0	1	0	0	0	0	0	0		1. Preparing for exams 2. Preparing for tutorials 3. Completing assignments	1	1	1	0	0	0	0	0	0	0	0	0	0	0
2023-11-08 07:11:02	2023-11-08 07:19:58					1. Yes	4517	23	2. Male	1. Anglican/Protestant		1. Single	3. Makerere University	5. Year 5	1. Yes	1. Friend 2. Social media	1	1	0	0		1. Yes	1. ChatGPT 3. Bing AI	1	0	1	0	0	0	0	0	0	0		1. Preparing for exams 2. Preparing for tutorials 3. Completing assignments	1	1	1	0	0	0	0	0	0	0	0	0	0	0
2023-11-08 07:27:10	2023-11-08 07:34:20					1. Yes	4533	23	2. Male	1. Anglican/Protestant		1. Single	3. Makerere University	5. Year 5	1. Yes	1. Friend	1	0	0	0		1. Yes	1. ChatGPT	1	0	0	0	0	0	0	0	0	0		1. Preparing for exams 2. Preparing for tutorials 3. Completing assignments 5. Writing letters	1	1	1	0	1	0	0	0	0	0	0	0	0	0
2023-11-08 07:35:07	2023-11-08 07:38:07					1. Yes	4502	23	2. Male	3. Catholic		1. Single	3. Makerere University	5. Year 5	1. Yes	1. Friend 2. Social media	1	1	0	0		1. Yes	1. ChatGPT 3. Bing AI 4. Snapchat AI	1	0	1	1	0	0	0	0	0	0		1. Preparing for exams 2. Preparing for tutorials 3. Completing assignments 4. Research writing (e.g research proposal, manuscript writing e.t.c) 5. Writing letters 7. Creating power point slides 8. Clinical decision making (e.g diagnosis) 9. Proofreading written work and checking for grammar, punctuation and spelling errors 10. Creating guidelines 11. Assist in replying to emails 12. Summarizing…	1	1	1	1	1	0	1	1	1	1	1	1	0	1
2023-11-08 07:47:38	2023-11-08 07:56:41					1. Yes	4501	25	2. Male	2. Pentecostal/Born again		1. Single	3. Makerere University	5. Year 5	1. Yes	1. Friend	1	0	0	0		1. Yes	1. ChatGPT	1	0	0	0	0	0	0	0	0	0		3. Completing assignments	0	0	1	0	0	0	0	0	0	0	0	0	0	0
2023-11-08 08:33:20	2023-11-08 08:49:30					1. Yes	4515	27	2. Male	3. Catholic		1. Single	3. Makerere University	5. Year 5	1. Yes	1. Friend 2. Social media	1	1	0	0		1. Yes	1. ChatGPT	1	0	0	0	0	0	0	0	0	0		3. Completing assignments 9. Proofreading written work and checking for grammar, punctuation and spelling errors 12. Summarizing information	0	0	1	0	0	0	0	0	1	0	0	1	0	0
2023-11-08 09:00:11	2023-11-08 09:08:07					1. Yes	4530	24	2. Male	1. Anglican/Protestant		1. Single	3. Makerere University	5. Year 5	1. Yes	1. Friend	1	0	0	0		1. Yes	1. ChatGPT	1	0	0	0	0	0	0	0	0	0		1. Preparing for exams 3. Completing assignments 5. Writing letters 13. Non academic issues	1	0	1	0	1	0	0	0	0	0	0	0	1	0
2023-11-07 17:02:22	2023-11-08 09:31:52					1. Yes	1419	40	2. Male	3. Catholic		1. Single	2. Busitema University	4. Year 4	1. Yes	1. Friend	1	0	0	0		1. Yes	1. ChatGPT 2. BARD AI	1	1	0	0	0	0	0	0	0	0		1. Preparing for exams 2. Preparing for tutorials 3. Completing assignments 12. Summarizing information	1	1	1	0	0	0	0	0	0	0	0	1	0	0
2023-11-08 10:48:47	2023-11-08 10:57:56					1. Yes	3116	28	2. Male	1. Anglican/Protestant		3. Cohabiting	4. Mbarara University of Science and Technology	1. Year 1	1. Yes	2. Social media	0	1	0	0		1. Yes	1. ChatGPT 3. Bing AI	1	0	1	0	0	0	0	0	0	0		3. Completing assignments 4. Research writing (e.g research proposal, manuscript writing e.t.c) 5. Writing letters 10. Creating guidelines 12. Summarizing information	0	0	1	1	1	0	0	0	0	1	0	1	0	0
2023-11-05 18:53:22	2023-11-08 11:02:00					1. Yes	3132	21	2. Male	6. Others	Christian church in Uganda	1. Single	4. Mbarara University of Science and Technology	1. Year 1	1. Yes	1. Friend	1	0	0	0		1. Yes	10. Other	0	0	0	0	0	0	0	0	0	1	Chart by Wakeflow	1. Preparing for exams 3. Completing assignments 4. Research writing (e.g research proposal, manuscript writing e.t.c)	1	0	1	1	0	0	0	0	0	0	0	0	0	0
2023-11-08 10:58:15	2023-11-08 11:05:54					1. Yes	3140	21	1. Female	2. Pentecostal/Born again		1. Single	4. Mbarara University of Science and Technology	1. Year 1	1. Yes	1. Friend	1	0	0	0		1. Yes	1. ChatGPT	1	0	0	0	0	0	0	0	0	0		2. Preparing for tutorials 3. Completing assignments	0	1	1	0	0	0	0	0	0	0	0	0	0	0
2023-11-01 07:52:57	2023-11-08 11:14:18					1. Yes	3113	23	2. Male	3. Catholic		1. Single	4. Mbarara University of Science and Technology	1. Year 1	1. Yes	1. Friend	1	0	0	0		2. No
2023-11-08 11:17:23	2023-11-08 11:20:14					1. Yes	3131	21	2. Male	3. Catholic		1. Single	4. Mbarara University of Science and Technology	1. Year 1	1. Yes	2. Social media	0	1	0	0		1. Yes	1. ChatGPT	1	0	0	0	0	0	0	0	0	0		3. Completing assignments	0	0	1	0	0	0	0	0	0	0	0	0	0	0
2023-11-08 11:07:27	2023-11-08 11:20:32					1. Yes	3142	22	2. Male	1. Anglican/Protestant		1. Single	4. Mbarara University of Science and Technology	1. Year 1	1. Yes	1. Friend 2. Social media	1	1	0	0		1. Yes	1. ChatGPT	1	0	0	0	0	0	0	0	0	0		2. Preparing for tutorials 3. Completing assignments	0	1	1	0	0	0	0	0	0	0	0	0	0	0
2023-11-08 11:20:04	2023-11-08 11:22:26					1. Yes	3112	22	2. Male	2. Pentecostal/Born again		1. Single	4. Mbarara University of Science and Technology	1. Year 1	1. Yes	1. Friend	1	0	0	0		1. Yes	1. ChatGPT	1	0	0	0	0	0	0	0	0	0		1. Preparing for exams 3. Completing assignments 4. Research writing (e.g research proposal, manuscript writing e.t.c)	1	0	1	1	0	0	0	0	0	0	0	0	0	0
2023-11-08 11:20:14	2023-11-08 11:25:44					1. Yes	3169	22	1. Female	1. Anglican/Protestant		3. Cohabiting	4. Mbarara University of Science and Technology	1. Year 1	1. Yes	1. Friend	1	0	0	0		1. Yes	1. ChatGPT	1	0	0	0	0	0	0	0	0	0		1. Preparing for exams	1	0	0	0	0	0	0	0	0	0	0	0	0	0
2023-11-08 11:20:32	2023-11-08 11:26:35					1. Yes	3142	22	2. Male	1. Anglican/Protestant		1. Single	4. Mbarara University of Science and Technology	1. Year 1	1. Yes	1. Friend 2. Social media	1	1	0	0		1. Yes	1. ChatGPT	1	0	0	0	0	0	0	0	0	0		2. Preparing for tutorials 3. Completing assignments	0	1	1	0	0	0	0	0	0	0	0	0	0	0
2023-11-08 11:34:45	2023-11-08 11:40:54					1. Yes	2300600215	21	2. Male	1. Anglican/Protestant		1. Single	4. Mbarara University of Science and Technology	1. Year 1	1. Yes	1. Friend	1	0	0	0		1. Yes	1. ChatGPT	1	0	0	0	0	0	0	0	0	0		1. Preparing for exams	1	0	0	0	0	0	0	0	0	0	0	0	0	0
2023-11-08 11:27:06	2023-11-08 11:37:10					1. Yes	2023	24	2. Male	4. Muslim		1. Single	4. Mbarara University of Science and Technology	1. Year 1	1. Yes	1. Friend	1	0	0	0		2. No
2023-11-08 11:37:11	2023-11-08 11:41:29					1. Yes	2300603943	24	2. Male	4. Muslim		1. Single	4. Mbarara University of Science and Technology	1. Year 1	1. Yes	1. Friend	1	0	0	0		2. No
2023-11-08 11:41:29	2023-11-08 11:51:17					1. Yes	2300603943	24	2. Male	4. Muslim		1. Single	4. Mbarara University of Science and Technology	1. Year 1	1. Yes	1. Friend	1	0	0	0		1. Yes	5. Desktop AI	0	0	0	0	1	0	0	0	0	0		3. Completing assignments 7. Creating power point slides	0	0	1	0	0	0	1	0	0	0	0	0	0	0
2023-11-08 11:44:58	2023-11-08 11:55:28					1. Yes	3128	21	2. Male	4. Muslim		1. Single	4. Mbarara University of Science and Technology	1. Year 1	1. Yes	2. Social media	0	1	0	0		1. Yes	1. ChatGPT	1	0	0	0	0	0	0	0	0	0		1. Preparing for exams 3. Completing assignments	1	0	1	0	0	0	0	0	0	0	0	0	0	0
2023-11-08 11:48:10	2023-11-08 11:57:56					1. Yes	4508	23	1. Female	3. Catholic		1. Single	3. Makerere University	5. Year 5	1. Yes	1. Friend	1	0	0	0		1. Yes	1. ChatGPT	1	0	0	0	0	0	0	0	0	0		1. Preparing for exams 2. Preparing for tutorials 3. Completing assignments 4. Research writing (e.g research proposal, manuscript writing e.t.c) 7. Creating power point slides	1	1	1	1	0	0	1	0	0	0	0	0	0	0
2023-11-08 12:11:53	2023-11-08 12:16:15					1. Yes	1900402339	28	1. Female	6. Others	Traditionalist	2. Married	2. Busitema University	4. Year 4	1. Yes	1. Friend	1	0	0	0		1. Yes	9. Quill bot AI	0	0	0	0	0	0	0	0	1	0		2. Preparing for tutorials 3. Completing assignments 12. Summarizing information	0	1	1	0	0	0	0	0	0	0	0	1	0	0
2023-11-08 12:29:41	2023-11-08 12:44:03					1. Yes	1504	31	1. Female	2. Pentecostal/Born again		1. Single	2. Busitema University	5. Year 5	1. Yes	4. Other	0	0	0	1	Osmosis medical learning platform	1. Yes	1. ChatGPT	1	0	0	0	0	0	0	0	0	0		3. Completing assignments	0	0	1	0	0	0	0	0	0	0	0	0	0	0
2023-11-08 12:32:17	2023-11-08 12:45:50					1. Yes	1527	28	1. Female	3. Catholic		1. Single	2. Busitema University	5. Year 5	1. Yes	2. Social media	0	1	0	0		1. Yes	1. ChatGPT	1	0	0	0	0	0	0	0	0	0		2. Preparing for tutorials 3. Completing assignments 5. Writing letters 7. Creating power point slides 10. Creating guidelines 12. Summarizing information 13. Non academic issues 15. Translating written work to different languages	0	1	1	0	1	0	1	0	0	1	0	1	1	1
2023-11-08 12:43:12	2023-11-08 12:47:41					1. Yes	3403	22	1. Female	2. Pentecostal/Born again		1. Single	4. Mbarara University of Science and Technology	4. Year 4	1. Yes	1. Friend 2. Social media	1	1	0	0		1. Yes	1. ChatGPT 4. Snapchat AI	1	0	0	1	0	0	0	0	0	0		1. Preparing for exams 2. Preparing for tutorials 3. Completing assignments 7. Creating power point slides 13. Non academic issues	1	1	1	0	0	0	1	0	0	0	0	0	1	0
2023-11-08 11:51:18	2023-11-08 12:50:11					1. Yes	2300603943	24	2. Male	4. Muslim		1. Single	4. Mbarara University of Science and Technology	1. Year 1	1. Yes	1. Friend	1	0	0	0		1. Yes	5. Desktop AI	0	0	0	0	1	0	0	0	0	0		3. Completing assignments 7. Creating power point slides	0	0	1	0	0	0	1	0	0	0	0	0	0	0
2023-11-08 12:48:46	2023-11-08 12:51:01					1. Yes	3418	22	2. Male	1. Anglican/Protestant		1. Single	4. Mbarara University of Science and Technology	4. Year 4	1. Yes	1. Friend 2. Social media	1	1	0	0		1. Yes	1. ChatGPT	1	0	0	0	0	0	0	0	0	0		1. Preparing for exams 2. Preparing for tutorials 3. Completing assignments	1	1	1	0	0	0	0	0	0	0	0	0	0	0
2023-11-08 12:20:15	2023-11-08 12:51:48					1. Yes	3108	20	2. Male	1. Anglican/Protestant		1. Single	4. Mbarara University of Science and Technology	1. Year 1	1. Yes	1. Friend	1	0	0	0		1. Yes	1. ChatGPT	1	0	0	0	0	0	0	0	0	0		13. Non academic issues	0	0	0	0	0	0	0	0	0	0	0	0	1	0
2023-11-08 12:50:12	2023-11-08 12:54:37					1. Yes	2300603943	24	2. Male	4. Muslim		1. Single	4. Mbarara University of Science and Technology	1. Year 1	1. Yes	1. Friend	1	0	0	0		1. Yes	1. ChatGPT	1	0	0	0	0	0	0	0	0	0		3. Completing assignments 11. Assist in replying to emails	0	0	1	0	0	0	0	0	0	0	1	0	0	0
2023-11-08 12:53:34	2023-11-08 13:06:48					1. Yes	2300600599	21	2. Male	1. Anglican/Protestant		1. Single	4. Mbarara University of Science and Technology	1. Year 1	1. Yes	1. Friend	1	0	0	0		1. Yes	1. ChatGPT	1	0	0	0	0	0	0	0	0	0		4. Research writing (e.g research proposal, manuscript writing e.t.c)	0	0	0	1	0	0	0	0	0	0	0	0	0	0
2023-11-08 13:07:11	2023-11-08 13:10:35					1. Yes	1420	23	2. Male	2. Pentecostal/Born again		1. Single	2. Busitema University	4. Year 4	1. Yes	2. Social media	0	1	0	0		1. Yes	1. ChatGPT	1	0	0	0	0	0	0	0	0	0		1. Preparing for exams 2. Preparing for tutorials 3. Completing assignments 4. Research writing (e.g research proposal, manuscript writing e.t.c) 5. Writing letters 6. Transcription 7. Creating power point slides 10. Creating guidelines 11. Assist in replying to emails 12. Summarizing information 13. Non academic issues	1	1	1	1	1	1	1	0	0	1	1	1	1	0
2023-11-08 13:20:57	2023-11-08 13:26:12					1. Yes	123	23	2. Male	5. Seventh Day Adventist		1. Single	2. Busitema University	5. Year 5	1. Yes	2. Social media	0	1	0	0		1. Yes	1. ChatGPT	1	0	0	0	0	0	0	0	0	0		1. Preparing for exams	1	0	0	0	0	0	0	0	0	0	0	0	0	0
2023-11-08 13:32:12	2023-11-08 13:37:59					1. Yes	3101	20	2. Male	3. Catholic		1. Single	4. Mbarara University of Science and Technology	1. Year 1	1. Yes	4. Other	0	0	0	1	News	1. Yes	3. Bing AI	0	0	1	0	0	0	0	0	0	0		3. Completing assignments	0	0	1	0	0	0	0	0	0	0	0	0	0	0
2023-11-08 14:06:43	2023-11-08 14:08:24					1. Yes	1401	27	2. Male	4. Muslim		1. Single	2. Busitema University	4. Year 4	1. Yes	1. Friend	1	0	0	0		2. No
2023-11-08 16:08:22	2023-11-08 16:21:44					1. Yes	2224	23	1. Female	3. Catholic		1. Single	1. Gulu University	2. Year 2	2. No							2. No
2023-11-08 16:21:44	2023-11-08 16:22:10					0. No
2023-11-08 16:22:10	2023-11-08 16:23:30					1. Yes	2224	23	1. Female	3. Catholic		1. Single	1. Gulu University	2. Year 2	2. No							2. No
2023-11-08 17:30:24	2023-11-08 17:33:04					1. Yes	3117	26	2. Male	4. Muslim		2. Married	4. Mbarara University of Science and Technology	1. Year 1	1. Yes	1. Friend	1	0	0	0		2. No
2023-11-07 21:39:36	2023-11-08 18:00:10					1. Yes	3508	24	2. Male	3. Catholic		1. Single	4. Mbarara University of Science and Technology	5. Year 5	1. Yes	1. Friend 2. Social media	1	1	0	0		1. Yes	1. ChatGPT 2. BARD AI 3. Bing AI	1	1	1	0	0	0	0	0	0	0		1. Preparing for exams 2. Preparing for tutorials 3. Completing assignments 5. Writing letters 6. Transcription 7. Creating power point slides 11. Assist in replying to emails 12. Summarizing information 15. Translating written work to different languages	1	1	1	0	1	1	1	0	0	0	1	1	0	1
2023-11-08 18:00:10	2023-11-08 18:02:22					1. Yes	3538	25	2. Male	1. Anglican/Protestant		1. Single	4. Mbarara University of Science and Technology	5. Year 5	1. Yes	1. Friend 2. Social media	1	1	0	0		1. Yes	1. ChatGPT	1	0	0	0	0	0	0	0	0	0		1. Preparing for exams 2. Preparing for tutorials 3. Completing assignments 7. Creating power point slides 12. Summarizing information 13. Non academic issues 15. Translating written work to different languages	1	1	1	0	0	0	1	0	0	0	0	1	1	1
2023-11-08 18:19:56	2023-11-08 18:21:02					1. Yes	2330	29	2. Male	3. Catholic		1. Single	1. Gulu University	3. Year 3	1. Yes	1. Friend	1	0	0	0		2. No
2023-11-08 18:21:02	2023-11-08 18:22:31					1. Yes	2333	33	2. Male	2. Pentecostal/Born again		3. Cohabiting	1. Gulu University	3. Year 3	2. No							2. No
2023-11-08 18:22:31	2023-11-08 18:27:39					1. Yes	2236	27	2. Male	3. Catholic		1. Single	1. Gulu University	3. Year 3	1. Yes	2. Social media	0	1	0	0		1. Yes	1. ChatGPT	1	0	0	0	0	0	0	0	0	0		3. Completing assignments	0	0	1	0	0	0	0	0	0	0	0	0	0	0
2023-11-08 18:27:40	2023-11-08 18:33:34					1. Yes	2338	22	1. Female	2. Pentecostal/Born again		1. Single	1. Gulu University	3. Year 3	1. Yes	3. Lecturer	0	0	1	0		2. No
2023-11-08 18:33:35	2023-11-08 18:36:36					1. Yes	2342	23	2. Male	3. Catholic		1. Single	1. Gulu University	3. Year 3	1. Yes	1. Friend	1	0	0	0		1. Yes	1. ChatGPT	1	0	0	0	0	0	0	0	0	0		2. Preparing for tutorials 3. Completing assignments 5. Writing letters	0	1	1	0	1	0	0	0	0	0	0	0	0	0
2023-11-08 18:36:37	2023-11-08 18:38:47					1. Yes	2343	23	2. Male	1. Anglican/Protestant		1. Single	1. Gulu University	3. Year 3	1. Yes	2. Social media 3. Lecturer	0	1	1	0		1. Yes	1. ChatGPT	1	0	0	0	0	0	0	0	0	0		3. Completing assignments	0	0	1	0	0	0	0	0	0	0	0	0	0	0
2023-11-08 18:38:47	2023-11-08 18:39:57					1. Yes	2302	25	2. Male	3. Catholic		1. Single	1. Gulu University	3. Year 3	1. Yes	1. Friend 2. Social media	1	1	0	0		2. No
2023-11-08 19:21:50	2023-11-08 19:30:45					1. Yes	4520	27	2. Male	1. Anglican/Protestant		3. Cohabiting	3. Makerere University	5. Year 5	1. Yes	1. Friend	1	0	0	0		1. Yes	1. ChatGPT 2. BARD AI	1	1	0	0	0	0	0	0	0	0		2. Preparing for tutorials 3. Completing assignments 4. Research writing (e.g research proposal, manuscript writing e.t.c) 13. Non academic issues	0	1	1	1	0	0	0	0	0	0	0	0	1	0
2023-11-06 20:46:12	2023-11-08 19:57:03					1. Yes	2232	21	2. Male	1. Anglican/Protestant		1. Single	1. Gulu University	2. Year 2	2. No							2. No
2023-11-08 20:13:58	2023-11-08 20:23:21					1. Yes	1900700327	24	2. Male	3. Catholic		1. Single	3. Makerere University	5. Year 5	1. Yes	1. Friend 2. Social media	1	1	0	0		1. Yes	3. Bing AI	0	0	1	0	0	0	0	0	0	0		3. Completing assignments	0	0	1	0	0	0	0	0	0	0	0	0	0	0
2023-11-08 20:37:54	2023-11-08 20:45:09					1. Yes	2233	24	2. Male	2. Pentecostal/Born again		1. Single	1. Gulu University	2. Year 2	1. Yes	3. Lecturer	0	0	1	0		1. Yes	1. ChatGPT	1	0	0	0	0	0	0	0	0	0		1. Preparing for exams 3. Completing assignments 8. Clinical decision making (e.g diagnosis) 12. Summarizing information 13. Non academic issues	1	0	1	0	0	0	0	1	0	0	0	1	1	0
2023-11-08 20:29:38	2023-11-08 20:45:29					1. Yes	2417	23	2. Male	5. Seventh Day Adventist		1. Single	1. Gulu University	4. Year 4	1. Yes	3. Lecturer	0	0	1	0		1. Yes	1. ChatGPT	1	0	0	0	0	0	0	0	0	0		1. Preparing for exams 2. Preparing for tutorials 3. Completing assignments 4. Research writing (e.g research proposal, manuscript writing e.t.c) 7. Creating power point slides 8. Clinical decision making (e.g diagnosis) 9. Proofreading written work and checking for grammar, punctuation and spelling errors 12. Summarizing information 13. Non academic issues 15. Translating written work to differe…	1	1	1	1	0	0	1	1	1	0	0	1	1	1
2023-11-08 19:57:03	2023-11-08 20:46:24					1. Yes	2234	23	2. Male	2. Pentecostal/Born again		1. Single	1. Gulu University	2. Year 2	2. No							2. No
2023-11-06 19:27:29	2023-11-08 20:49:45					1. Yes	3114	22	2. Male	2. Pentecostal/Born again		1. Single	1. Gulu University	1. Year 1	1. Yes	1. Friend	1	0	0	0		1. Yes	1. ChatGPT	1	0	0	0	0	0	0	0	0	0		3. Completing assignments	0	0	1	0	0	0	0	0	0	0	0	0	0	0
2023-11-08 20:44:50	2023-11-08 20:52:31					1. Yes	2418	23	2. Male	3. Catholic		1. Single	1. Gulu University	4. Year 4	1. Yes	3. Lecturer	0	0	1	0		2. No
2023-11-08 20:45:58	2023-11-08 20:52:30					1. Yes	4337	21	2. Male	1. Anglican/Protestant		1. Single	3. Makerere University	3. Year 3	1. Yes	2. Social media	0	1	0	0		1. Yes	1. ChatGPT 2. BARD AI 3. Bing AI	1	1	1	0	0	0	0	0	0	0		3. Completing assignments 5. Writing letters 12. Summarizing information 13. Non academic issues	0	0	1	0	1	0	0	0	0	0	0	1	1	0
2023-11-08 20:49:47	2023-11-08 20:53:10					1. Yes	4311	21	1. Female	3. Catholic		1. Single	3. Makerere University	3. Year 3	1. Yes	1. Friend	1	0	0	0		1. Yes	1. ChatGPT 4. Snapchat AI	1	0	0	1	0	0	0	0	0	0		1. Preparing for exams 2. Preparing for tutorials 3. Completing assignments	1	1	1	0	0	0	0	0	0	0	0	0	0	0
2023-11-08 20:49:46	2023-11-08 20:55:05					1. Yes	3115	24	2. Male	2. Pentecostal/Born again		1. Single	1. Gulu University	1. Year 1	1. Yes	1. Friend	1	0	0	0		1. Yes	1. ChatGPT	1	0	0	0	0	0	0	0	0	0		1. Preparing for exams 3. Completing assignments	1	0	1	0	0	0	0	0	0	0	0	0	0	0
2023-11-08 20:44:08	2023-11-08 20:55:36					1. Yes	1525	32	2. Male	2. Pentecostal/Born again		1. Single	2. Busitema University	5. Year 5	1. Yes	1. Friend	1	0	0	0		1. Yes	1. ChatGPT	1	0	0	0	0	0	0	0	0	0		3. Completing assignments	0	0	1	0	0	0	0	0	0	0	0	0	0	0
2023-11-08 20:55:05	2023-11-08 20:59:10					1. Yes	3118	23	2. Male	1. Anglican/Protestant		1. Single	1. Gulu University	1. Year 1	1. Yes	3. Lecturer	0	0	1	0		2. No
2023-11-08 20:51:34	2023-11-08 21:00:15					1. Yes	2235	24	2. Male	1. Anglican/Protestant		1. Single	1. Gulu University	2. Year 2	1. Yes	1. Friend	1	0	0	0		1. Yes	1. ChatGPT	1	0	0	0	0	0	0	0	0	0		1. Preparing for exams 4. Research writing (e.g research proposal, manuscript writing e.t.c) 5. Writing letters	1	0	0	1	1	0	0	0	0	0	0	0	0	0
2023-11-08 20:59:10	2023-11-08 21:01:55					1. Yes	3121	25	1. Female	3. Catholic		1. Single	1. Gulu University	1. Year 1	1. Yes	1. Friend	1	0	0	0		2. No
2023-11-08 21:00:15	2023-11-08 21:03:27					1. Yes	2235	24	2. Male	1. Anglican/Protestant		1. Single	1. Gulu University	2. Year 2	1. Yes	1. Friend	1	0	0	0		1. Yes	1. ChatGPT	1	0	0	0	0	0	0	0	0	0		1. Preparing for exams 3. Completing assignments 4. Research writing (e.g research proposal, manuscript writing e.t.c) 5. Writing letters	1	0	1	1	1	0	0	0	0	0	0	0	0	0
2023-11-08 21:03:09	2023-11-08 21:07:21					1. Yes	4338	21	1. Female	3. Catholic		1. Single	3. Makerere University	3. Year 3	1. Yes	1. Friend	1	0	0	0		1. Yes	1. ChatGPT	1	0	0	0	0	0	0	0	0	0		1. Preparing for exams	1	0	0	0	0	0	0	0	0	0	0	0	0	0
2023-11-08 21:02:34	2023-11-08 21:19:26					1. Yes	2416	30	2. Male	3. Catholic		2. Married	1. Gulu University	4. Year 4	1. Yes	1. Friend	1	0	0	0		1. Yes	1. ChatGPT	1	0	0	0	0	0	0	0	0	0		2. Preparing for tutorials 3. Completing assignments 4. Research writing (e.g research proposal, manuscript writing e.t.c)	0	1	1	1	0	0	0	0	0	0	0	0	0	0
2023-11-08 21:13:15	2023-11-08 21:29:52					1. Yes	4329	26	1. Female	3. Catholic		2. Married	3. Makerere University	3. Year 3	1. Yes	1. Friend	1	0	0	0		1. Yes	1. ChatGPT	1	0	0	0	0	0	0	0	0	0		16. Other	0	0	0	0	0	0	0	0	0	0	0	0	0	0
2023-11-08 21:25:21	2023-11-08 21:33:44					1. Yes	4507	27	2. Male	5. Seventh Day Adventist		1. Single	3. Makerere University	5. Year 5	1. Yes	1. Friend 2. Social media 3. Lecturer	1	1	1	0		1. Yes	1. ChatGPT	1	0	0	0	0	0	0	0	0	0		1. Preparing for exams 2. Preparing for tutorials 3. Completing assignments 7. Creating power point slides 12. Summarizing information	1	1	1	0	0	0	1	0	0	0	0	1	0	0
2023-11-08 21:37:56	2023-11-08 21:39:04					1. Yes	1143	27	2. Male	5. Seventh Day Adventist		1. Single	2. Busitema University	1. Year 1	1. Yes	3. Lecturer	0	0	1	0		2. No
2023-11-08 21:39:05	2023-11-08 21:43:26					1. Yes	1143	25	2. Male	5. Seventh Day Adventist		1. Single	2. Busitema University	1. Year 1	1. Yes	3. Lecturer	0	0	1	0		1. Yes	1. ChatGPT 2. BARD AI 3. Bing AI	1	1	1	0	0	0	0	0	0	0		3. Completing assignments 5. Writing letters 13. Non academic issues	0	0	1	0	1	0	0	0	0	0	0	0	1	0
2023-11-08 21:35:56	2023-11-08 21:45:40					1. Yes	4340	27	2. Male	2. Pentecostal/Born again		1. Single	3. Makerere University	5. Year 5	1. Yes	1. Friend 2. Social media	1	1	0	0		1. Yes	1. ChatGPT	1	0	0	0	0	0	0	0	0	0		1. Preparing for exams 3. Completing assignments	1	0	1	0	0	0	0	0	0	0	0	0	0	0
2023-11-08 22:04:26	2023-11-08 22:11:04					1. Yes	4333	20	2. Male	5. Seventh Day Adventist		1. Single	3. Makerere University	3. Year 3	1. Yes	1. Friend	1	0	0	0		1. Yes	1. ChatGPT	1	0	0	0	0	0	0	0	0	0		2. Preparing for tutorials 3. Completing assignments	0	1	1	0	0	0	0	0	0	0	0	0	0	0
2023-11-08 22:07:36	2023-11-08 22:16:55					1. Yes	3141	25	2. Male	1. Anglican/Protestant		3. Cohabiting	2. Busitema University	1. Year 1	1. Yes	1. Friend	1	0	0	0		1. Yes	1. ChatGPT 9. Quill bot AI	1	0	0	0	0	0	0	0	1	0		2. Preparing for tutorials 3. Completing assignments	0	1	1	0	0	0	0	0	0	0	0	0	0	0
2023-11-08 22:16:56	2023-11-08 22:17:40					0. No
2023-11-01 12:36:48	2023-11-07 22:19:46					1. Yes	1412	24	2. Male	3. Catholic		1. Single	2. Busitema University	4. Year 4	1. Yes	1. Friend	1	0	0	0		1. Yes	1. ChatGPT	1	0	0	0	0	0	0	0	0	0		1. Preparing for exams 2. Preparing for tutorials	1	1	0	0	0	0	0	0	0	0	0	0	0	0
2023-11-08 22:14:12	2023-11-08 22:22:44					1. Yes	4344	21	1. Female	3. Catholic		1. Single	3. Makerere University	3. Year 3	1. Yes	1. Friend	1	0	0	0		1. Yes	1. ChatGPT	1	0	0	0	0	0	0	0	0	0		3. Completing assignments 5. Writing letters 7. Creating power point slides 13. Non academic issues	0	0	1	0	1	0	1	0	0	0	0	0	1	0
2023-11-08 22:49:16	2023-11-08 22:57:05					1. Yes	3120	20	2. Male	3. Catholic		1. Single	4. Mbarara University of Science and Technology	1. Year 1	1. Yes	2. Social media	0	1	0	0		1. Yes	1. ChatGPT 4. Snapchat AI	1	0	0	1	0	0	0	0	0	0		3. Completing assignments	0	0	1	0	0	0	0	0	0	0	0	0	0	0
2023-11-08 22:49:50	2023-11-08 22:58:38					1. Yes	1441	26	2. Male	5. Seventh Day Adventist		1. Single	2. Busitema University	4. Year 4	1. Yes	3. Lecturer	0	0	1	0		1. Yes	1. ChatGPT	1	0	0	0	0	0	0	0	0	0		3. Completing assignments	0	0	1	0	0	0	0	0	0	0	0	0	0	0
2023-11-08 22:20:20	2023-11-08 23:00:31					1. Yes	4339	22	2. Male	2. Pentecostal/Born again		1. Single	3. Makerere University	3. Year 3	1. Yes	1. Friend	1	0	0	0		1. Yes	1. ChatGPT 2. BARD AI 4. Snapchat AI	1	1	0	1	0	0	0	0	0	0		1. Preparing for exams 2. Preparing for tutorials 3. Completing assignments	1	1	1	0	0	0	0	0	0	0	0	0	0	0
2023-11-08 21:01:55	2023-11-08 23:11:45					1. Yes	3122	27	1. Female	1. Anglican/Protestant		2. Married	1. Gulu University	1. Year 1	1. Yes	1. Friend	1	0	0	0		1. Yes	1. ChatGPT	1	0	0	0	0	0	0	0	0	0		1. Preparing for exams 3. Completing assignments	1	0	1	0	0	0	0	0	0	0	0	0	0	0
2023-11-08 23:11:46	2023-11-08 23:22:55					1. Yes	3134	32	1. Female	1. Anglican/Protestant		2. Married	1. Gulu University	1. Year 1	1. Yes	3. Lecturer	0	0	1	0		1. Yes	1. ChatGPT	1	0	0	0	0	0	0	0	0	0		1. Preparing for exams 3. Completing assignments 13. Non academic issues	1	0	1	0	0	0	0	0	0	0	0	0	1	0
2023-11-09 00:50:52	2023-11-09 01:01:04					1. Yes	1409	23	1. Female	3. Catholic		1. Single	2. Busitema University	4. Year 4	1. Yes	1. Friend 2. Social media	1	1	0	0		1. Yes	1. ChatGPT	1	0	0	0	0	0	0	0	0	0		3. Completing assignments 9. Proofreading written work and checking for grammar, punctuation and spelling errors 12. Summarizing information 13. Non academic issues	0	0	1	0	0	0	0	0	1	0	0	1	1	0
2023-11-09 00:58:10	2023-11-09 01:14:30					1. Yes	3125	20	2. Male	1. Anglican/Protestant		1. Single	4. Mbarara University of Science and Technology	1. Year 1	1. Yes	2. Social media	0	1	0	0		1. Yes	1. ChatGPT 2. BARD AI	1	1	0	0	0	0	0	0	0	0		1. Preparing for exams 2. Preparing for tutorials 3. Completing assignments	1	1	1	0	0	0	0	0	0	0	0	0	0	0
2023-11-09 06:37:00	2023-11-09 06:39:36					1. Yes	4518	23	2. Male	6. Others	Born Again	1. Single	3. Makerere University	5. Year 5	1. Yes	1. Friend	1	0	0	0		2. No
2023-11-09 08:21:26	2023-11-09 08:39:24					1. Yes	1120	25	2. Male	3. Catholic		1. Single	2. Busitema University	1. Year 1	1. Yes	1. Friend	1	0	0	0		2. No
2023-11-09 11:06:46	2023-11-09 11:10:37					1. Yes	4317	24	2. Male	6. Others	Hindu	1. Single	3. Makerere University	5. Year 5	1. Yes	2. Social media	0	1	0	0		1. Yes	1. ChatGPT 2. BARD AI 3. Bing AI 10. Other	1	1	1	0	0	0	0	0	0	1	Pi AI	1. Preparing for exams 3. Completing assignments 4. Research writing (e.g research proposal, manuscript writing e.t.c) 5. Writing letters 7. Creating power point slides 8. Clinical decision making (e.g diagnosis) 9. Proofreading written work and checking for grammar, punctuation and spelling errors 11. Assist in replying to emails 12. Summarizing information 13. Non academic issues	1	0	1	1	1	0	1	1	1	0	1	1	1	0
2023-11-09 13:30:59	2023-11-09 13:46:07					1. Yes	4433	23	1. Female	3. Catholic		1. Single	3. Makerere University	4. Year 4	1. Yes	1. Friend 3. Lecturer	1	0	1	0		1. Yes	1. ChatGPT	1	0	0	0	0	0	0	0	0	0		1. Preparing for exams 2. Preparing for tutorials 3. Completing assignments	1	1	1	0	0	0	0	0	0	0	0	0	0	0
2023-11-09 13:40:17	2023-11-09 13:46:17					1. Yes	4342	21	1. Female	1. Anglican/Protestant		1. Single	3. Makerere University	3. Year 3	1. Yes	1. Friend	1	0	0	0		1. Yes	1. ChatGPT 4. Snapchat AI 5. Desktop AI	1	0	0	1	1	0	0	0	0	0		1. Preparing for exams 2. Preparing for tutorials 3. Completing assignments 5. Writing letters 7. Creating power point slides 8. Clinical decision making (e.g diagnosis) 12. Summarizing information 13. Non academic issues	1	1	1	0	1	0	1	1	0	0	0	1	1	0
2023-11-09 11:10:37	2023-11-09 13:49:34					1. Yes	1	21	2. Male	1. Anglican/Protestant		1. Single	4. Mbarara University of Science and Technology	1. Year 1	1. Yes	1. Friend	1	0	0	0		1. Yes	1. ChatGPT	1	0	0	0	0	0	0	0	0	0		3. Completing assignments	0	0	1	0	0	0	0	0	0	0	0	0	0	0
2023-11-09 13:49:34	2023-11-09 13:53:48					1. Yes	1	22	2. Male	1. Anglican/Protestant		1. Single	4. Mbarara University of Science and Technology	1. Year 1	1. Yes	1. Friend	1	0	0	0		1. Yes	1. ChatGPT	1	0	0	0	0	0	0	0	0	0		3. Completing assignments	0	0	1	0	0	0	0	0	0	0	0	0	0	0
2023-11-09 14:44:58	2023-11-09 14:46:56					1. Yes	3214	22	2. Male	1. Anglican/Protestant		1. Single	4. Mbarara University of Science and Technology	2. Year 2	1. Yes	2. Social media	0	1	0	0		2. No
2023-11-09 14:30:48	2023-11-09 14:52:20					1. Yes	1414	25	2. Male	3. Catholic		1. Single	2. Busitema University	4. Year 4	1. Yes	1. Friend	1	0	0	0		1. Yes	1. ChatGPT	1	0	0	0	0	0	0	0	0	0		2. Preparing for tutorials 3. Completing assignments 4. Research writing (e.g research proposal, manuscript writing e.t.c) 5. Writing letters 12. Summarizing information	0	1	1	1	1	0	0	0	0	0	0	1	0	0
2023-11-09 12:53:10	2023-11-09 15:01:25					1. Yes	4429	21	1. Female	3. Catholic		1. Single	3. Makerere University	4. Year 4	1. Yes	1. Friend	1	0	0	0		1. Yes	1. ChatGPT	1	0	0	0	0	0	0	0	0	0		1. Preparing for exams 3. Completing assignments	1	0	1	0	0	0	0	0	0	0	0	0	0	0
2023-11-09 15:01:57	2023-11-09 15:12:08					1. Yes	4435	23	2. Male	1. Anglican/Protestant		1. Single	3. Makerere University	4. Year 4	1. Yes	1. Friend 2. Social media	1	1	0	0		1. Yes	1. ChatGPT 3. Bing AI 4. Snapchat AI	1	0	1	1	0	0	0	0	0	0		1. Preparing for exams 2. Preparing for tutorials 3. Completing assignments 4. Research writing (e.g research proposal, manuscript writing e.t.c) 8. Clinical decision making (e.g diagnosis) 13. Non academic issues 16. Other	1	1	1	1	0	0	0	1	0	0	0	0	1	0
2023-11-09 15:01:25	2023-11-09 15:15:26					1. Yes	4429	21	1. Female	3. Catholic		1. Single	3. Makerere University	4. Year 4	1. Yes	1. Friend	1	0	0	0		2. No
2023-11-09 15:29:38	2023-11-09 15:34:48					1. Yes	4423	22	2. Male	3. Catholic		1. Single	3. Makerere University	4. Year 4	1. Yes	1. Friend 2. Social media	1	1	0	0		1. Yes	1. ChatGPT	1	0	0	0	0	0	0	0	0	0		1. Preparing for exams 2. Preparing for tutorials 3. Completing assignments 4. Research writing (e.g research proposal, manuscript writing e.t.c) 7. Creating power point slides	1	1	1	1	0	0	1	0	0	0	0	0	0	0
2023-11-09 15:35:02	2023-11-09 15:38:16					1. Yes	1800404251	39	2. Male	6. Others	Faith of Unity	2. Married	2. Busitema University	5. Year 5	2. No							2. No
2023-11-09 16:18:07	2023-11-09 16:28:06					1. Yes	2402	30	2. Male	1. Anglican/Protestant		3. Cohabiting	1. Gulu University	3. Year 3	1. Yes	1. Friend	1	0	0	0		1. Yes	1. ChatGPT	1	0	0	0	0	0	0	0	0	0		1. Preparing for exams 3. Completing assignments 4. Research writing (e.g research proposal, manuscript writing e.t.c) 5. Writing letters	1	0	1	1	1	0	0	0	0	0	0	0	0	0
2023-11-09 16:25:55	2023-11-09 16:31:27					1. Yes	4327	22	2. Male	2. Pentecostal/Born again		1. Single	3. Makerere University	3. Year 3	1. Yes	1. Friend	1	0	0	0		1. Yes	1. ChatGPT	1	0	0	0	0	0	0	0	0	0		1. Preparing for exams 2. Preparing for tutorials 3. Completing assignments 4. Research writing (e.g research proposal, manuscript writing e.t.c) 5. Writing letters 7. Creating power point slides 8. Clinical decision making (e.g diagnosis) 9. Proofreading written work and checking for grammar, punctuation and spelling errors 11. Assist in replying to emails 12. Summarizing information 13. Non aca…	1	1	1	1	1	0	1	1	1	0	1	1	1	0
2023-11-08 11:01:53	2023-11-09 16:33:36					1. Yes	3127	20	2. Male	2. Pentecostal/Born again		1. Single	4. Mbarara University of Science and Technology	1. Year 1	1. Yes	1. Friend	1	0	0	0		1. Yes	1. ChatGPT 4. Snapchat AI	1	0	0	1	0	0	0	0	0	0		3. Completing assignments 13. Non academic issues	0	0	1	0	0	0	0	0	0	0	0	0	1	0
2023-11-09 16:42:50	2023-11-09 16:45:30					1. Yes	2443	24	2. Male	1. Anglican/Protestant		1. Single	1. Gulu University	4. Year 4	1. Yes	1. Friend 3. Lecturer	1	0	1	0		2. No
2023-11-09 16:42:41	2023-11-09 16:55:49					1. Yes	2414	23	2. Male	3. Catholic		1. Single	1. Gulu University	4. Year 4	1. Yes	1. Friend	1	0	0	0		1. Yes	1. ChatGPT	1	0	0	0	0	0	0	0	0	0		1. Preparing for exams 2. Preparing for tutorials 3. Completing assignments 7. Creating power point slides 8. Clinical decision making (e.g diagnosis)	1	1	1	0	0	0	1	1	0	0	0	0	0	0
2023-11-09 17:03:24	2023-11-09 17:06:52					1. Yes	2415	32	2. Male	1. Anglican/Protestant		1. Single	1. Gulu University	4. Year 4	1. Yes	1. Friend	1	0	0	0		1. Yes	1. ChatGPT	1	0	0	0	0	0	0	0	0	0		1. Preparing for exams 2. Preparing for tutorials 3. Completing assignments 5. Writing letters	1	1	1	0	1	0	0	0	0	0	0	0	0	0
2023-11-09 17:06:55	2023-11-09 17:10:31					1. Yes	2412	46	2. Male	3. Catholic		2. Married	1. Gulu University	4. Year 4	2. No							2. No
2023-11-09 17:11:34	2023-11-09 17:22:06					1. Yes	1115	21	1. Female	3. Catholic		1. Single	2. Busitema University	1. Year 1	1. Yes	2. Social media	0	1	0	0		1. Yes	1. ChatGPT 2. BARD AI 3. Bing AI	1	1	1	0	0	0	0	0	0	0		1. Preparing for exams 2. Preparing for tutorials 3. Completing assignments 5. Writing letters 7. Creating power point slides 12. Summarizing information	1	1	1	0	1	0	1	0	0	0	0	1	0	0
2023-11-09 17:16:47	2023-11-09 17:34:33					1. Yes	2404	32	2. Male	1. Anglican/Protestant		2. Married	1. Gulu University	4. Year 4	1. Yes	1. Friend	1	0	0	0		1. Yes	3. Bing AI 10. Other	0	0	1	0	0	0	0	0	0	1	perplexy	3. Completing assignments	0	0	1	0	0	0	0	0	0	0	0	0	0	0
2023-11-08 20:46:24	2023-11-09 19:02:03					1. Yes	2244	21	2. Male	1. Anglican/Protestant		1. Single	1. Gulu University	2. Year 2	2. No							2. No
2023-11-09 18:42:33	2023-11-09 19:02:06					1. Yes	2410	22	2. Male	2. Pentecostal/Born again		1. Single	1. Gulu University	4. Year 4	1. Yes	1. Friend 3. Lecturer	1	0	1	0		1. Yes	1. ChatGPT	1	0	0	0	0	0	0	0	0	0		3. Completing assignments 4. Research writing (e.g research proposal, manuscript writing e.t.c)	0	0	1	1	0	0	0	0	0	0	0	0	0	0
2023-11-09 14:46:57	2023-11-09 19:48:38					1. Yes	3216	23	1. Female	1. Anglican/Protestant		1. Single	4. Mbarara University of Science and Technology	2. Year 2	1. Yes	2. Social media	0	1	0	0		1. Yes	1. ChatGPT	1	0	0	0	0	0	0	0	0	0		3. Completing assignments	0	0	1	0	0	0	0	0	0	0	0	0	0	0
2023-11-09 19:48:38	2023-11-09 19:53:16					1. Yes	3223	21	2. Male	4. Muslim		1. Single	4. Mbarara University of Science and Technology	2. Year 2	1. Yes	2. Social media	0	1	0	0		1. Yes	1. ChatGPT	1	0	0	0	0	0	0	0	0	0		4. Research writing (e.g research proposal, manuscript writing e.t.c)	0	0	0	1	0	0	0	0	0	0	0	0	0	0
2023-11-09 19:53:16	2023-11-09 19:55:17					1. Yes	3228	22	2. Male	2. Pentecostal/Born again		1. Single	4. Mbarara University of Science and Technology	2. Year 2	1. Yes	1. Friend	1	0	0	0		2. No
2023-11-09 19:55:17	2023-11-09 20:03:06					1. Yes	3217	23	2. Male	1. Anglican/Protestant		1. Single	4. Mbarara University of Science and Technology	2. Year 2	1. Yes	2. Social media	0	1	0	0		1. Yes	1. ChatGPT	1	0	0	0	0	0	0	0	0	0		1. Preparing for exams 2. Preparing for tutorials 3. Completing assignments 4. Research writing (e.g research proposal, manuscript writing e.t.c)	1	1	1	1	0	0	0	0	0	0	0	0	0	0
2023-11-08 23:22:56	2023-11-09 20:22:40					1. Yes	3143	23	2. Male	2. Pentecostal/Born again		1. Single	1. Gulu University	1. Year 1	1. Yes	1. Friend	1	0	0	0		1. Yes	1. ChatGPT	1	0	0	0	0	0	0	0	0	0		1. Preparing for exams 3. Completing assignments	1	0	1	0	0	0	0	0	0	0	0	0	0	0
2023-11-09 20:22:40	2023-11-09 20:27:30					1. Yes	3142	26	2. Male	3. Catholic		1. Single	1. Gulu University	1. Year 1	1. Yes	1. Friend 3. Lecturer	1	0	1	0		1. Yes	1. ChatGPT	1	0	0	0	0	0	0	0	0	0		3. Completing assignments	0	0	1	0	0	0	0	0	0	0	0	0	0	0
2023-11-09 19:02:03	2023-11-09 20:32:36					1. Yes	2214	23	2. Male	1. Anglican/Protestant		1. Single	1. Gulu University	2. Year 2	2. No							2. No
2023-11-09 20:27:30	2023-11-09 20:33:21					1. Yes	3141	24	2. Male	2. Pentecostal/Born again		1. Single	1. Gulu University	1. Year 1	1. Yes	1. Friend 3. Lecturer	1	0	1	0		1. Yes	1. ChatGPT	1	0	0	0	0	0	0	0	0	0		3. Completing assignments	0	0	1	0	0	0	0	0	0	0	0	0	0	0
2023-11-09 20:32:37	2023-11-09 20:34:31					1. Yes	2237	24	1. Female	5. Seventh Day Adventist		1. Single	1. Gulu University	2. Year 2	1. Yes	1. Friend 2. Social media	1	1	0	0		2. No
2023-11-09 20:34:31	2023-11-09 20:36:18					1. Yes	2238	24	2. Male	2. Pentecostal/Born again		1. Single	1. Gulu University	2. Year 2	1. Yes	1. Friend	1	0	0	0		1. Yes	1. ChatGPT	1	0	0	0	0	0	0	0	0	0		5. Writing letters	0	0	0	0	1	0	0	0	0	0	0	0	0	0
2023-11-09 20:36:18	2023-11-09 20:38:06					1. Yes	2239	24	2. Male	3. Catholic		1. Single	1. Gulu University	2. Year 2	1. Yes	1. Friend	1	0	0	0		2. No
2023-11-09 20:38:06	2023-11-09 20:39:33					1. Yes	2243	24	1. Female	2. Pentecostal/Born again		1. Single	1. Gulu University	2. Year 2	2. No							2. No
2023-11-09 20:39:34	2023-11-09 20:41:26					1. Yes	2225	21	2. Male	1. Anglican/Protestant		1. Single	1. Gulu University	2. Year 2	1. Yes	1. Friend 2. Social media	1	1	0	0		2. No
2023-11-09 20:33:21	2023-11-09 20:44:17					1. Yes	3139	25	1. Female	1. Anglican/Protestant		1. Single	1. Gulu University	1. Year 1	1. Yes	3. Lecturer	0	0	1	0		1. Yes	1. ChatGPT	1	0	0	0	0	0	0	0	0	0		1. Preparing for exams 3. Completing assignments	1	0	1	0	0	0	0	0	0	0	0	0	0	0
2023-11-04 09:43:28	2023-11-09 20:51:32					1. Yes	2411	24	2. Male	3. Catholic		1. Single	1. Gulu University	4. Year 4	1. Yes	2. Social media	0	1	0	0		2. No
2023-11-09 20:51:32	2023-11-09 20:52:38					1. Yes	2421	23	2. Male	3. Catholic		1. Single	1. Gulu University	4. Year 4	2. No							2. No
2023-11-09 20:52:39	2023-11-09 20:53:52					1. Yes	2423	27	2. Male	1. Anglican/Protestant		3. Cohabiting	1. Gulu University	4. Year 4	1. Yes	2. Social media	0	1	0	0		2. No
2023-11-09 20:44:17	2023-11-09 20:54:41					1. Yes	3138	24	2. Male	2. Pentecostal/Born again		1. Single	1. Gulu University	1. Year 1	1. Yes	1. Friend	1	0	0	0		1. Yes	1. ChatGPT	1	0	0	0	0	0	0	0	0	0		1. Preparing for exams 3. Completing assignments	1	0	1	0	0	0	0	0	0	0	0	0	0	0
2023-11-09 20:53:52	2023-11-09 20:55:07					1. Yes	2430	29	2. Male	3. Catholic		2. Married	1. Gulu University	4. Year 4	1. Yes	1. Friend	1	0	0	0		2. No
2023-11-09 20:55:08	2023-11-09 20:55:56					1. Yes	2433	23	2. Male	2. Pentecostal/Born again		1. Single	1. Gulu University	4. Year 4	2. No							2. No
2023-11-09 20:54:41	2023-11-09 20:57:36					1. Yes	3137	24	2. Male	1. Anglican/Protestant		1. Single	1. Gulu University	1. Year 1	1. Yes	1. Friend	1	0	0	0		1. Yes	1. ChatGPT	1	0	0	0	0	0	0	0	0	0		3. Completing assignments	0	0	1	0	0	0	0	0	0	0	0	0	0	0
2023-11-09 20:55:56	2023-11-09 20:58:55					1. Yes	2434	29	2. Male	1. Anglican/Protestant		2. Married	1. Gulu University	4. Year 4	1. Yes	2. Social media	0	1	0	0		1. Yes	1. ChatGPT	1	0	0	0	0	0	0	0	0	0		12. Summarizing information	0	0	0	0	0	0	0	0	0	0	0	1	0	0
2023-11-09 20:58:56	2023-11-09 21:00:09					1. Yes	2436	24	2. Male	3. Catholic		1. Single	1. Gulu University	4. Year 4	1. Yes	2. Social media	0	1	0	0		2. No
2023-11-09 21:00:09	2023-11-09 21:01:06					1. Yes	2437	27	2. Male	3. Catholic		1. Single	1. Gulu University	4. Year 4	1. Yes	1. Friend	1	0	0	0		2. No
2023-11-09 21:01:06	2023-11-09 21:02:12					1. Yes	2438	25	2. Male	3. Catholic		3. Cohabiting	1. Gulu University	4. Year 4	1. Yes	2. Social media	0	1	0	0		2. No
2023-11-09 21:02:12	2023-11-09 21:04:10					1. Yes	2440	23	2. Male	1. Anglican/Protestant		1. Single	1. Gulu University	4. Year 4	1. Yes	2. Social media	0	1	0	0		2. No
2023-11-09 21:04:10	2023-11-09 21:06:35					1. Yes	2442	26	2. Male	3. Catholic		1. Single	1. Gulu University	4. Year 4	1. Yes	2. Social media	0	1	0	0		2. No
2023-11-03 18:15:42	2023-11-10 10:05:47					1. Yes	2502	27	2. Male	3. Catholic		1. Single	1. Gulu University	5. Year 5	1. Yes	2. Social media	0	1	0	0		1. Yes	1. ChatGPT	1	0	0	0	0	0	0	0	0	0		2. Preparing for tutorials 3. Completing assignments 5. Writing letters 13. Non academic issues	0	1	1	0	1	0	0	0	0	0	0	0	1	0
2023-11-10 10:05:47	2023-11-10 10:06:52					1. Yes	2505	32	1. Female	2. Pentecostal/Born again		2. Married	1. Gulu University	5. Year 5	2. No							2. No
2023-11-10 10:06:52	2023-11-10 10:09:20					1. Yes	2506	33	2. Male	3. Catholic		1. Single	1. Gulu University	5. Year 5	1. Yes	2. Social media	0	1	0	0		1. Yes	1. ChatGPT	1	0	0	0	0	0	0	0	0	0		4. Research writing (e.g research proposal, manuscript writing e.t.c) 7. Creating power point slides 9. Proofreading written work and checking for grammar, punctuation and spelling errors 11. Assist in replying to emails	0	0	0	1	0	0	1	0	1	0	1	0	0	0
2023-11-10 10:09:20	2023-11-10 10:10:25					1. Yes	2509	26	2. Male	4. Muslim		1. Single	1. Gulu University	5. Year 5	2. No							2. No
2023-11-10 10:10:25	2023-11-10 10:11:32					1. Yes	2512	35	2. Male	2. Pentecostal/Born again		2. Married	1. Gulu University	5. Year 5	2. No							2. No
2023-11-10 10:11:32	2023-11-10 10:15:27					1. Yes	2513	24	2. Male	2. Pentecostal/Born again		1. Single	1. Gulu University	5. Year 5	2. No							2. No
2023-11-10 10:15:27	2023-11-10 10:16:25					1. Yes	2514	26	2. Male	3. Catholic		1. Single	1. Gulu University	5. Year 5	1. Yes	1. Friend	1	0	0	0		2. No
2023-11-10 10:16:26	2023-11-10 10:18:12					1. Yes	2515	23	1. Female	2. Pentecostal/Born again		1. Single	1. Gulu University	5. Year 5	1. Yes	3. Lecturer	0	0	1	0		2. No
2023-11-10 10:18:12	2023-11-10 10:19:19					1. Yes	2516	27	2. Male	3. Catholic		1. Single	1. Gulu University	5. Year 5	1. Yes	3. Lecturer	0	0	1	0		2. No
2023-11-10 10:19:19	2023-11-10 10:22:02					1. Yes	2517	24	2. Male	2. Pentecostal/Born again		1. Single	1. Gulu University	5. Year 5	1. Yes	1. Friend 2. Social media 3. Lecturer	1	1	1	0		1. Yes	1. ChatGPT	1	0	0	0	0	0	0	0	0	0		1. Preparing for exams 5. Writing letters 8. Clinical decision making (e.g diagnosis) 13. Non academic issues	1	0	0	0	1	0	0	1	0	0	0	0	1	0
2023-11-10 10:22:02	2023-11-10 10:23:43					1. Yes	2518	29	2. Male	2. Pentecostal/Born again		1. Single	1. Gulu University	5. Year 5	1. Yes	1. Friend 2. Social media 3. Lecturer	1	1	1	0		2. No
2023-11-08 11:13:03	2023-11-10 10:24:50					1. Yes	3137	21	2. Male	3. Catholic		1. Single	4. Mbarara University of Science and Technology	1. Year 1	1. Yes	1. Friend	1	0	0	0		1. Yes	1. ChatGPT	1	0	0	0	0	0	0	0	0	0		3. Completing assignments	0	0	1	0	0	0	0	0	0	0	0	0	0	0
2023-11-10 10:23:43	2023-11-10 10:58:58					1. Yes	2519	26	2. Male	2. Pentecostal/Born again		1. Single	1. Gulu University	5. Year 5	1. Yes	2. Social media 3. Lecturer	0	1	1	0		2. No
2023-11-10 10:58:58	2023-11-10 10:59:59					1. Yes	2521	35	2. Male	2. Pentecostal/Born again		1. Single	1. Gulu University	5. Year 5	1. Yes	1. Friend 2. Social media	1	1	0	0		2. No
2023-11-10 10:59:59	2023-11-10 11:03:23					1. Yes	2522	27	2. Male	2. Pentecostal/Born again		1. Single	1. Gulu University	5. Year 5	1. Yes	2. Social media	0	1	0	0		1. Yes	1. ChatGPT 3. Bing AI	1	0	1	0	0	0	0	0	0	0		1. Preparing for exams 2. Preparing for tutorials 5. Writing letters 7. Creating power point slides	1	1	0	0	1	0	1	0	0	0	0	0	0	0
2023-11-10 11:03:23	2023-11-10 11:04:39					1. Yes	2524	30	2. Male	2. Pentecostal/Born again		1. Single	1. Gulu University	5. Year 5	1. Yes	1. Friend 2. Social media 3. Lecturer	1	1	1	0		2. No
2023-11-10 11:04:39	2023-11-10 11:05:50					1. Yes	2525	25	2. Male	5. Seventh Day Adventist		1. Single	1. Gulu University	5. Year 5	1. Yes	1. Friend 2. Social media 3. Lecturer	1	1	1	0		2. No
2023-11-10 11:05:50	2023-11-10 11:08:53					1. Yes	2528	23	1. Female	2. Pentecostal/Born again		1. Single	1. Gulu University	5. Year 5	1. Yes	1. Friend 2. Social media 3. Lecturer	1	1	1	0		1. Yes	1. ChatGPT	1	0	0	0	0	0	0	0	0	0		3. Completing assignments 5. Writing letters 7. Creating power point slides 8. Clinical decision making (e.g diagnosis) 9. Proofreading written work and checking for grammar, punctuation and spelling errors 12. Summarizing information	0	0	1	0	1	0	1	1	1	0	0	1	0	0
2023-11-10 11:08:53	2023-11-10 11:09:59					1. Yes	2529	23	1. Female	4. Muslim		1. Single	1. Gulu University	5. Year 5	1. Yes	1. Friend 2. Social media 3. Lecturer	1	1	1	0		2. No
2023-11-10 11:10:00	2023-11-10 11:11:38					1. Yes	2532	29	1. Female	1. Anglican/Protestant		2. Married	1. Gulu University	5. Year 5	1. Yes	1. Friend 2. Social media 3. Lecturer	1	1	1	0		2. No
2023-11-10 11:11:38	2023-11-10 11:14:07					1. Yes	2533	23	2. Male	2. Pentecostal/Born again		1. Single	1. Gulu University	5. Year 5	1. Yes	1. Friend 2. Social media 3. Lecturer	1	1	1	0		1. Yes	1. ChatGPT	1	0	0	0	0	0	0	0	0	0		7. Creating power point slides 9. Proofreading written work and checking for grammar, punctuation and spelling errors 13. Non academic issues	0	0	0	0	0	0	1	0	1	0	0	0	1	0
2023-11-10 11:14:07	2023-11-10 11:15:11					1. Yes	2544	29	2. Male	4. Muslim		2. Married	1. Gulu University	5. Year 5	1. Yes	1. Friend 2. Social media 3. Lecturer	1	1	1	0		2. No
2023-11-10 11:59:55	2023-11-10 12:02:06					1. Yes	2424	26	2. Male	3. Catholic		3. Cohabiting	1. Gulu University	4. Year 4	1. Yes	2. Social media	0	1	0	0		2. No
2023-11-10 12:02:06	2023-11-10 12:03:29					1. Yes	2425	24	2. Male	3. Catholic		2. Married	1. Gulu University	4. Year 4	2. No							2. No
2023-11-10 12:03:29	2023-11-10 12:05:13					1. Yes	2427	23	2. Male	1. Anglican/Protestant		1. Single	1. Gulu University	4. Year 4	1. Yes	1. Friend	1	0	0	0		2. No
2023-11-10 12:05:13	2023-11-10 12:06:23					1. Yes	2428	25	2. Male	1. Anglican/Protestant		1. Single	1. Gulu University	4. Year 4	1. Yes	2. Social media	0	1	0	0		2. No
2023-11-10 12:06:23	2023-11-10 12:07:52					1. Yes	2429	23	2. Male	2. Pentecostal/Born again		1. Single	1. Gulu University	4. Year 4	1. Yes	2. Social media	0	1	0	0		2. No
2023-11-10 12:07:52	2023-11-10 12:09:34					1. Yes	2431	27	2. Male	3. Catholic		1. Single	1. Gulu University	4. Year 4	2. No							2. No
2023-11-10 12:09:34	2023-11-10 12:10:54					1. Yes	2432	24	2. Male	3. Catholic		1. Single	1. Gulu University	4. Year 4	2. No							2. No
2023-11-10 12:10:54	2023-11-10 12:12:48					1. Yes	2435	24	2. Male	1. Anglican/Protestant		1. Single	1. Gulu University	4. Year 4	2. No							2. No
2023-11-08 21:52:16	2023-11-10 12:19:15					1. Yes	1442	36	2. Male	2. Pentecostal/Born again		1. Single	2. Busitema University	4. Year 4	1. Yes	1. Friend	1	0	0	0		1. Yes	1. ChatGPT 2. BARD AI	1	1	0	0	0	0	0	0	0	0		1. Preparing for exams 2. Preparing for tutorials 3. Completing assignments	1	1	1	0	0	0	0	0	0	0	0	0	0	0
2023-11-10 12:07:04	2023-11-10 12:19:34					1. Yes	1443	37	1. Female	1. Anglican/Protestant		2. Married	2. Busitema University	4. Year 4	1. Yes	1. Friend	1	0	0	0		1. Yes	1. ChatGPT	1	0	0	0	0	0	0	0	0	0		3. Completing assignments	0	0	1	0	0	0	0	0	0	0	0	0	0	0
2023-11-10 12:12:48	2023-11-10 12:21:04					1. Yes	2426	24	2. Male	2. Pentecostal/Born again		1. Single	1. Gulu University	4. Year 4	1. Yes	2. Social media	0	1	0	0		2. No
2023-11-10 12:21:04	2023-11-10 12:26:35					1. Yes	2403	25	2. Male	3. Catholic		1. Single	1. Gulu University	4. Year 4	1. Yes	1. Friend	1	0	0	0		1. Yes	1. ChatGPT	1	0	0	0	0	0	0	0	0	0		3. Completing assignments 12. Summarizing information 13. Non academic issues	0	0	1	0	0	0	0	0	0	0	0	1	1	0
2023-11-10 12:26:35	2023-11-10 12:41:36					1. Yes	2444	24	2. Male	3. Catholic		1. Single	1. Gulu University	4. Year 4	1. Yes	2. Social media	0	1	0	0		2. No
2023-11-10 12:52:06	2023-11-10 12:58:54					1. Yes	1434	23	2. Male	1. Anglican/Protestant		1. Single	2. Busitema University	4. Year 4	1. Yes	2. Social media	0	1	0	0		1. Yes	1. ChatGPT 4. Snapchat AI 9. Quill bot AI	1	0	0	1	0	0	0	0	1	0		2. Preparing for tutorials 3. Completing assignments 5. Writing letters 12. Summarizing information	0	1	1	0	1	0	0	0	0	0	0	1	0	0
2023-11-10 13:52:58	2023-11-10 14:06:09					1. Yes	4512	28	2. Male	3. Catholic		1. Single	3. Makerere University	5. Year 5	1. Yes	2. Social media	0	1	0	0		1. Yes	1. ChatGPT 2. BARD AI 4. Snapchat AI	1	1	0	1	0	0	0	0	0	0		1. Preparing for exams 2. Preparing for tutorials 3. Completing assignments 12. Summarizing information 13. Non academic issues	1	1	1	0	0	0	0	0	0	0	0	1	1	0
2023-11-10 13:59:52	2023-11-10 14:14:20					1. Yes	1430	29	2. Male	1. Anglican/Protestant		1. Single	2. Busitema University	4. Year 4	1. Yes	1. Friend	1	0	0	0		1. Yes	1. ChatGPT 2. BARD AI	1	1	0	0	0	0	0	0	0	0		2. Preparing for tutorials 13. Non academic issues	0	1	0	0	0	0	0	0	0	0	0	0	1	0
2023-11-10 14:36:25	2023-11-10 14:41:57					1. Yes	1426	42	1. Female	3. Catholic		1. Single	2. Busitema University	4. Year 4	1. Yes	1. Friend	1	0	0	0		1. Yes	1. ChatGPT	1	0	0	0	0	0	0	0	0	0		2. Preparing for tutorials	0	1	0	0	0	0	0	0	0	0	0	0	0	0
2023-11-10 11:15:11	2023-11-10 16:02:17					1. Yes	2507	30	2. Male	2. Pentecostal/Born again		1. Single	1. Gulu University	5. Year 5	1. Yes	2. Social media	0	1	0	0		2. No
2023-11-10 11:15:11	2023-11-10 16:02:17					1. Yes	2507	30	2. Male	2. Pentecostal/Born again		1. Single	1. Gulu University	5. Year 5	1. Yes	2. Social media	0	1	0	0		2. No
2023-11-10 16:02:18	2023-11-10 16:05:56					1. Yes	2515	23	1. Female	2. Pentecostal/Born again		1. Single	1. Gulu University	5. Year 5	1. Yes	1. Friend 3. Lecturer	1	0	1	0		2. No
2023-11-09 20:57:36	2023-11-10 16:34:01					1. Yes	3134	28	1. Female	2. Pentecostal/Born again		2. Married	1. Gulu University	1. Year 1	1. Yes	1. Friend 3. Lecturer	1	0	1	0		2. No
2023-11-10 16:33:45	2023-11-10 16:35:37					1. Yes	2301	23	2. Male	4. Muslim		1. Single	1. Gulu University	3. Year 3	1. Yes	2. Social media	0	1	0	0		2. No
2023-11-10 16:32:58	2023-11-10 16:38:26					1. Yes	4521	24	2. Male	1. Anglican/Protestant		1. Single	3. Makerere University	5. Year 5	1. Yes	1. Friend	1	0	0	0		1. Yes	1. ChatGPT	1	0	0	0	0	0	0	0	0	0		3. Completing assignments 7. Creating power point slides 13. Non academic issues	0	0	1	0	0	0	1	0	0	0	0	0	1	0
2023-11-10 16:35:37	2023-11-10 16:39:11					1. Yes	2344	28	2. Male	2. Pentecostal/Born again		1. Single	1. Gulu University	3. Year 3	1. Yes	1. Friend	1	0	0	0		1. Yes	1. ChatGPT	1	0	0	0	0	0	0	0	0	0		3. Completing assignments 4. Research writing (e.g research proposal, manuscript writing e.t.c)	0	0	1	1	0	0	0	0	0	0	0	0	0	0
2023-11-10 16:39:12	2023-11-10 16:41:55					1. Yes	2317	34	2. Male	3. Catholic		2. Married	1. Gulu University	3. Year 3	2. No							2. No
2023-11-10 16:41:59	2023-11-10 16:42:57					1. Yes	2319	29	2. Male	5. Seventh Day Adventist		1. Single	1. Gulu University	3. Year 3	2. No							2. No
2023-11-10 16:42:57	2023-11-10 16:43:52					1. Yes	2321	24	2. Male	5. Seventh Day Adventist		1. Single	1. Gulu University	3. Year 3	1. Yes	3. Lecturer	0	0	1	0		2. No
2023-11-10 16:43:52	2023-11-10 16:45:49					1. Yes	2322	26	2. Male	2. Pentecostal/Born again		3. Cohabiting	1. Gulu University	3. Year 3	1. Yes	1. Friend 2. Social media	1	1	0	0		1. Yes	1. ChatGPT	1	0	0	0	0	0	0	0	0	0		5. Writing letters 12. Summarizing information	0	0	0	0	1	0	0	0	0	0	0	1	0	0
2023-11-10 16:45:49	2023-11-10 16:46:47					1. Yes	2332	22	2. Male	3. Catholic		1. Single	1. Gulu University	3. Year 3	1. Yes	2. Social media	0	1	0	0		2. No
2023-11-10 16:46:48	2023-11-10 16:48:52					1. Yes	2333	24	2. Male	2. Pentecostal/Born again		1. Single	1. Gulu University	3. Year 3	1. Yes	1. Friend	1	0	0	0		1. Yes	1. ChatGPT	1	0	0	0	0	0	0	0	0	0		3. Completing assignments 4. Research writing (e.g research proposal, manuscript writing e.t.c) 5. Writing letters	0	0	1	1	1	0	0	0	0	0	0	0	0	0
2023-11-10 16:48:52	2023-11-10 16:50:16					1. Yes	2334	25	2. Male	3. Catholic		1. Single	1. Gulu University	3. Year 3	1. Yes	1. Friend 2. Social media	1	1	0	0		2. No
2023-11-10 16:50:16	2023-11-10 16:52:28					1. Yes	2335	24	2. Male	3. Catholic		1. Single	1. Gulu University	3. Year 3	1. Yes	1. Friend	1	0	0	0		1. Yes	1. ChatGPT 4. Snapchat AI	1	0	0	1	0	0	0	0	0	0		3. Completing assignments 5. Writing letters	0	0	1	0	1	0	0	0	0	0	0	0	0	0
2023-11-10 16:52:28	2023-11-10 16:54:24					1. Yes	2336	24	2. Male	1. Anglican/Protestant		1. Single	1. Gulu University	3. Year 3	1. Yes	1. Friend	1	0	0	0		2. No
2023-11-10 16:54:24	2023-11-10 16:59:18					1. Yes	2310	27	2. Male	2. Pentecostal/Born again		3. Cohabiting	1. Gulu University	3. Year 3	1. Yes	1. Friend 2. Social media 3. Lecturer	1	1	1	0		1. Yes	1. ChatGPT 3. Bing AI 6. Write Sonic AI	1	0	1	0	0	1	0	0	0	0		3. Completing assignments 4. Research writing (e.g research proposal, manuscript writing e.t.c) 5. Writing letters	0	0	1	1	1	0	0	0	0	0	0	0	0	0
2023-11-10 16:59:19	2023-11-10 17:00:11					1. Yes	2314	28	2. Male	3. Catholic		2. Married	1. Gulu University	3. Year 3	1. Yes	1. Friend	1	0	0	0		2. No
2023-11-10 17:13:14	2023-11-10 17:21:21					1. Yes	4528	24	2. Male	1. Anglican/Protestant		1. Single	3. Makerere University	5. Year 5	1. Yes	1. Friend 2. Social media	1	1	0	0		2. No
2023-11-09 20:41:26	2023-11-10 17:41:44					1. Yes	2201	22	2. Male	2. Pentecostal/Born again		1. Single	1. Gulu University	2. Year 2	2. No							2. No
2023-11-10 17:41:44	2023-11-10 17:47:37					1. Yes	2205	24	1. Female	1. Anglican/Protestant		1. Single	1. Gulu University	2. Year 2	1. Yes	1. Friend 2. Social media	1	1	0	0		2. No
2023-11-10 17:47:37	2023-11-10 17:49:07					1. Yes	2211	23	2. Male	1. Anglican/Protestant		1. Single	1. Gulu University	2. Year 2	1. Yes	1. Friend 2. Social media	1	1	0	0		2. No
2023-11-10 17:49:07	2023-11-10 17:51:35					1. Yes	2217	21	2. Male	3. Catholic		1. Single	1. Gulu University	2. Year 2	2. No							2. No
2023-11-10 17:51:36	2023-11-10 20:17:38					1. Yes	2228	24	2. Male	3. Catholic		1. Single	1. Gulu University	2. Year 2	1. Yes	1. Friend	1	0	0	0		2. No
2023-11-10 20:17:38	2023-11-10 20:18:56					1. Yes	2229	26	2. Male	1. Anglican/Protestant		1. Single	1. Gulu University	2. Year 2	1. Yes	1. Friend 2. Social media	1	1	0	0		2. No
2023-11-10 20:18:56	2023-11-10 20:21:06					1. Yes	2226	22	1. Female	2. Pentecostal/Born again		1. Single	1. Gulu University	2. Year 2	1. Yes	1. Friend 2. Social media	1	1	0	0		1. Yes	1. ChatGPT	1	0	0	0	0	0	0	0	0	0		5. Writing letters	0	0	0	0	1	0	0	0	0	0	0	0	0	0
2023-11-10 16:34:02	2023-11-10 20:31:10					1. Yes	3101	23	2. Male	2. Pentecostal/Born again		1. Single	1. Gulu University	1. Year 1	1. Yes	1. Friend 3. Lecturer	1	0	1	0		1. Yes	1. ChatGPT	1	0	0	0	0	0	0	0	0	0		3. Completing assignments	0	0	1	0	0	0	0	0	0	0	0	0	0	0
2023-11-10 20:31:10	2023-11-10 20:33:12					1. Yes	3102	21	2. Male	3. Catholic		1. Single	1. Gulu University	1. Year 1	1. Yes	1. Friend	1	0	0	0		1. Yes	1. ChatGPT	1	0	0	0	0	0	0	0	0	0		3. Completing assignments	0	0	1	0	0	0	0	0	0	0	0	0	0	0
2023-11-10 20:33:13	2023-11-10 20:35:32					1. Yes	3110	23	2. Male	4. Muslim		1. Single	1. Gulu University	1. Year 1	1. Yes	3. Lecturer	0	0	1	0		1. Yes	1. ChatGPT	1	0	0	0	0	0	0	0	0	0		1. Preparing for exams 3. Completing assignments	1	0	1	0	0	0	0	0	0	0	0	0	0	0
2023-11-10 20:35:32	2023-11-10 20:38:03					1. Yes	3111	24	2. Male	5. Seventh Day Adventist		1. Single	1. Gulu University	1. Year 1	1. Yes	1. Friend	1	0	0	0		1. Yes	1. ChatGPT	1	0	0	0	0	0	0	0	0	0		2. Preparing for tutorials 3. Completing assignments	0	1	1	0	0	0	0	0	0	0	0	0	0	0
2023-11-10 20:38:03	2023-11-10 20:40:12					1. Yes	3112	24	2. Male	4. Muslim		1. Single	1. Gulu University	1. Year 1	1. Yes	1. Friend	1	0	0	0		1. Yes	1. ChatGPT	1	0	0	0	0	0	0	0	0	0		3. Completing assignments	0	0	1	0	0	0	0	0	0	0	0	0	0	0
2023-11-10 20:38:03	2023-11-10 20:40:12					1. Yes	3112	24	2. Male	4. Muslim		1. Single	1. Gulu University	1. Year 1	1. Yes	1. Friend	1	0	0	0		1. Yes	1. ChatGPT	1	0	0	0	0	0	0	0	0	0		3. Completing assignments	0	0	1	0	0	0	0	0	0	0	0	0	0	0
2023-11-10 20:40:12	2023-11-10 20:42:07					1. Yes	3116	26	2. Male	2. Pentecostal/Born again		1. Single	1. Gulu University	1. Year 1	1. Yes	3. Lecturer	0	0	1	0		1. Yes	1. ChatGPT	1	0	0	0	0	0	0	0	0	0		1. Preparing for exams 3. Completing assignments	1	0	1	0	0	0	0	0	0	0	0	0	0	0
2023-11-10 20:40:12	2023-11-10 20:42:07					1. Yes	3116	26	2. Male	2. Pentecostal/Born again		1. Single	1. Gulu University	1. Year 1	1. Yes	3. Lecturer	0	0	1	0		1. Yes	1. ChatGPT	1	0	0	0	0	0	0	0	0	0		1. Preparing for exams 3. Completing assignments	1	0	1	0	0	0	0	0	0	0	0	0	0	0
2023-11-10 20:40:12	2023-11-10 20:42:07					1. Yes	3116	26	2. Male	2. Pentecostal/Born again		1. Single	1. Gulu University	1. Year 1	1. Yes	3. Lecturer	0	0	1	0		1. Yes	1. ChatGPT	1	0	0	0	0	0	0	0	0	0		1. Preparing for exams 3. Completing assignments	1	0	1	0	0	0	0	0	0	0	0	0	0	0
2023-11-10 20:42:08	2023-11-10 20:44:15					1. Yes	3124	26	1. Female	3. Catholic		1. Single	1. Gulu University	1. Year 1	1. Yes	1. Friend	1	0	0	0		1. Yes	1. ChatGPT	1	0	0	0	0	0	0	0	0	0		1. Preparing for exams 3. Completing assignments	1	0	1	0	0	0	0	0	0	0	0	0	0	0
2023-11-10 20:44:15	2023-11-10 20:46:17					1. Yes	3125	32	2. Male	2. Pentecostal/Born again		2. Married	1. Gulu University	1. Year 1	2. No							2. No
2023-11-10 20:46:18	2023-11-10 20:48:31					1. Yes	3135	34	1. Female	1. Anglican/Protestant		2. Married	1. Gulu University	1. Year 1	1. Yes	1. Friend 3. Lecturer	1	0	1	0		1. Yes	1. ChatGPT	1	0	0	0	0	0	0	0	0	0		1. Preparing for exams 3. Completing assignments	1	0	1	0	0	0	0	0	0	0	0	0	0	0
2023-11-10 20:48:31	2023-11-10 20:50:59					1. Yes	3136	31	2. Male	1. Anglican/Protestant		1. Single	1. Gulu University	1. Year 1	1. Yes	3. Lecturer	0	0	1	0		1. Yes	1. ChatGPT	1	0	0	0	0	0	0	0	0	0		3. Completing assignments	0	0	1	0	0	0	0	0	0	0	0	0	0	0
2023-11-10 20:50:59	2023-11-10 20:53:58					1. Yes	3120	24	2. Male	4. Muslim		1. Single	1. Gulu University	1. Year 1	1. Yes	1. Friend 3. Lecturer	1	0	1	0		1. Yes	1. ChatGPT	1	0	0	0	0	0	0	0	0	0		3. Completing assignments	0	0	1	0	0	0	0	0	0	0	0	0	0	0
2023-11-07 19:59:47	2023-11-10 21:13:24					1. Yes	3441	23	2. Male	3. Catholic		1. Single	4. Mbarara University of Science and Technology	4. Year 4	1. Yes	1. Friend	1	0	0	0		2. No
2023-11-10 12:41:36	2023-11-10 21:16:19					1. Yes	2409	24	2. Male	3. Catholic		1. Single	1. Gulu University	4. Year 4	2. No							2. No
2023-11-06 12:05:24	2023-11-10 21:23:26					1. Yes	3332	22	1. Female	4. Muslim		1. Single	4. Mbarara University of Science and Technology	3. Year 3	1. Yes	1. Friend 2. Social media	1	1	0	0		1. Yes	1. ChatGPT 4. Snapchat AI 5. Desktop AI	1	0	0	1	1	0	0	0	0	0		1. Preparing for exams 3. Completing assignments 4. Research writing (e.g research proposal, manuscript writing e.t.c) 7. Creating power point slides 9. Proofreading written work and checking for grammar, punctuation and spelling errors	1	0	1	1	0	0	1	0	1	0	0	0	0	0
2023-11-10 19:58:06	2023-11-11 18:15:49					1. Yes	1141	28	1. Female	3. Catholic		2. Married	2. Busitema University	1. Year 1	1. Yes	2. Social media	0	1	0	0		1. Yes	3. Bing AI 4. Snapchat AI 7. Klap AI	0	0	1	1	0	0	1	0	0	0		5. Writing letters 7. Creating power point slides 10. Creating guidelines	0	0	0	0	1	0	1	0	0	1	0	0	0	0
2023-11-11 18:15:49	2023-11-11 18:24:54					1. Yes	1138	22	1. Female	1. Anglican/Protestant		1. Single	2. Busitema University	1. Year 1	1. Yes	1. Friend	1	0	0	0		2. No
2023-11-11 18:24:54	2023-11-11 18:28:34					1. Yes	1137	22	2. Male	3. Catholic		1. Single	2. Busitema University	1. Year 1	1. Yes	3. Lecturer	0	0	1	0		1. Yes	1. ChatGPT 2. BARD AI	1	1	0	0	0	0	0	0	0	0		3. Completing assignments	0	0	1	0	0	0	0	0	0	0	0	0	0	0
2023-11-11 18:28:34	2023-11-11 18:30:25					1. Yes	1133	25	1. Female	2. Pentecostal/Born again		1. Single	2. Busitema University	1. Year 1	1. Yes	1. Friend	1	0	0	0		2. No
2023-11-11 18:30:25	2023-11-11 18:32:07					1. Yes	1132	30	2. Male	1. Anglican/Protestant		2. Married	2. Busitema University	1. Year 1	1. Yes	1. Friend	1	0	0	0		2. No
2023-11-11 18:32:07	2023-11-11 18:38:25					1. Yes	1130	23	2. Male	1. Anglican/Protestant		1. Single	2. Busitema University	1. Year 1	1. Yes	3. Lecturer	0	0	1	0		1. Yes	1. ChatGPT 2. BARD AI 3. Bing AI	1	1	1	0	0	0	0	0	0	0		1. Preparing for exams 5. Writing letters	1	0	0	0	1	0	0	0	0	0	0	0	0	0
2023-11-11 18:38:25	2023-11-11 18:39:52					1. Yes	1124	35	2. Male	4. Muslim		2. Married	2. Busitema University	1. Year 1	1. Yes	1. Friend 3. Lecturer	1	0	1	0		2. No
2023-11-11 18:39:52	2023-11-11 18:42:55					1. Yes	1125	25	1. Female	4. Muslim		3. Cohabiting	2. Busitema University	1. Year 1	1. Yes	1. Friend 3. Lecturer	1	0	1	0		1. Yes	1. ChatGPT 3. Bing AI	1	0	1	0	0	0	0	0	0	0		2. Preparing for tutorials 9. Proofreading written work and checking for grammar, punctuation and spelling errors	0	1	0	0	0	0	0	0	1	0	0	0	0	0
2023-11-11 18:42:55	2023-11-11 18:50:01					1. Yes	1102	27	1. Female	4. Muslim		2. Married	2. Busitema University	1. Year 1	1. Yes	1. Friend 2. Social media	1	1	0	0		2. No
2023-11-11 18:50:01	2023-11-11 18:52:54					1. Yes	1124	24	2. Male	5. Seventh Day Adventist		1. Single	2. Busitema University	1. Year 1	1. Yes	1. Friend	1	0	0	0		1. Yes	1. ChatGPT 2. BARD AI 3. Bing AI	1	1	1	0	0	0	0	0	0	0		2. Preparing for tutorials 5. Writing letters	0	1	0	0	1	0	0	0	0	0	0	0	0	0
2023-11-11 18:52:54	2023-11-11 18:56:00					1. Yes	1123	26	1. Female	5. Seventh Day Adventist		1. Single	2. Busitema University	1. Year 1	1. Yes	2. Social media 3. Lecturer	0	1	1	0		1. Yes	1. ChatGPT	1	0	0	0	0	0	0	0	0	0		1. Preparing for exams 9. Proofreading written work and checking for grammar, punctuation and spelling errors	1	0	0	0	0	0	0	0	1	0	0	0	0	0
2023-11-11 18:56:00	2023-11-11 18:59:08					1. Yes	1121	29	1. Female	4. Muslim		2. Married	2. Busitema University	1. Year 1	1. Yes	1. Friend	1	0	0	0		1. Yes	1. ChatGPT 2. BARD AI	1	1	0	0	0	0	0	0	0	0		9. Proofreading written work and checking for grammar, punctuation and spelling errors 12. Summarizing information	0	0	0	0	0	0	0	0	1	0	0	1	0	0
2023-11-11 18:59:08	2023-11-11 19:00:58					1. Yes	1120	25	2. Male	1. Anglican/Protestant		3. Cohabiting	2. Busitema University	1. Year 1	1. Yes	2. Social media	0	1	0	0		2. No
2023-11-11 19:00:59	2023-11-11 19:02:52					1. Yes	1117	32	2. Male	4. Muslim		2. Married	2. Busitema University	1. Year 1	1. Yes	1. Friend	1	0	0	0		2. No
2023-11-11 19:02:52	2023-11-11 19:05:56					1. Yes	1116	28	2. Male	5. Seventh Day Adventist		1. Single	2. Busitema University	1. Year 1	1. Yes	1. Friend 2. Social media	1	1	0	0		1. Yes	1. ChatGPT 2. BARD AI	1	1	0	0	0	0	0	0	0	0		4. Research writing (e.g research proposal, manuscript writing e.t.c) 12. Summarizing information	0	0	0	1	0	0	0	0	0	0	0	1	0	0
2023-11-11 19:05:56	2023-11-11 19:07:41					1. Yes	1106	29	2. Male	4. Muslim		2. Married	2. Busitema University	1. Year 1	1. Yes	1. Friend 2. Social media	1	1	0	0		2. No
2023-11-11 20:02:36	2023-11-11 20:06:57					1. Yes	4306	23	2. Male	1. Anglican/Protestant		1. Single	4. Mbarara University of Science and Technology	2. Year 2	1. Yes	1. Friend	1	0	0	0		1. Yes	1. ChatGPT	1	0	0	0	0	0	0	0	0	0		1. Preparing for exams 3. Completing assignments	1	0	1	0	0	0	0	0	0	0	0	0	0	0
2023-11-11 21:41:36	2023-11-11 21:47:14					1. Yes	4417	23	2. Male	3. Catholic		1. Single	3. Makerere University	4. Year 4	1. Yes	1. Friend	1	0	0	0		1. Yes	1. ChatGPT	1	0	0	0	0	0	0	0	0	0		1. Preparing for exams 2. Preparing for tutorials 3. Completing assignments 4. Research writing (e.g research proposal, manuscript writing e.t.c) 7. Creating power point slides 13. Non academic issues	1	1	1	1	0	0	1	0	0	0	0	0	1	0
2023-11-11 21:34:05	2023-11-11 21:51:49					1. Yes	4402	22	1. Female	1. Anglican/Protestant		1. Single	3. Makerere University	4. Year 4	1. Yes	1. Friend 2. Social media	1	1	0	0		1. Yes	1. ChatGPT 4. Snapchat AI	1	0	0	1	0	0	0	0	0	0		5. Writing letters 9. Proofreading written work and checking for grammar, punctuation and spelling errors 10. Creating guidelines 11. Assist in replying to emails	0	0	0	0	1	0	0	0	1	1	1	0	0	0
2023-11-11 21:47:20	2023-11-11 21:53:56					1. Yes	4425	22	1. Female	1. Anglican/Protestant		1. Single	3. Makerere University	4. Year 4	1. Yes	2. Social media	0	1	0	0		1. Yes	1. ChatGPT 2. BARD AI 4. Snapchat AI 9. Quill bot AI	1	1	0	1	0	0	0	0	1	0		2. Preparing for tutorials 3. Completing assignments 4. Research writing (e.g research proposal, manuscript writing e.t.c) 5. Writing letters 9. Proofreading written work and checking for grammar, punctuation and spelling errors 11. Assist in replying to emails 13. Non academic issues	0	1	1	1	1	0	0	0	1	0	1	0	1	0
2023-11-11 22:05:32	2023-11-11 22:12:39					1. Yes	4428	23	1. Female	3. Catholic		1. Single	3. Makerere University	4. Year 4	1. Yes	1. Friend	1	0	0	0		1. Yes	1. ChatGPT	1	0	0	0	0	0	0	0	0	0		1. Preparing for exams 2. Preparing for tutorials 3. Completing assignments 8. Clinical decision making (e.g diagnosis) 13. Non academic issues	1	1	1	0	0	0	0	1	0	0	0	0	1	0
2023-11-11 22:05:15	2023-11-11 22:13:47					1. Yes	4440	24	2. Male	2. Pentecostal/Born again		1. Single	3. Makerere University	4. Year 4	1. Yes	1. Friend	1	0	0	0		1. Yes	1. ChatGPT	1	0	0	0	0	0	0	0	0	0		1. Preparing for exams 2. Preparing for tutorials 3. Completing assignments 12. Summarizing information	1	1	1	0	0	0	0	0	0	0	0	1	0	0
2023-11-11 22:22:31	2023-11-11 22:32:24					1. Yes	4416	22	1. Female	3. Catholic		1. Single	3. Makerere University	4. Year 4	1. Yes	2. Social media	0	1	0	0		1. Yes	1. ChatGPT 4. Snapchat AI	1	0	0	1	0	0	0	0	0	0		4. Research writing (e.g research proposal, manuscript writing e.t.c) 5. Writing letters 9. Proofreading written work and checking for grammar, punctuation and spelling errors 12. Summarizing information 13. Non academic issues	0	0	0	1	1	0	0	0	1	0	0	1	1	0
2023-11-11 22:44:02	2023-11-11 22:44:34					0. No
2023-11-11 22:44:34	2023-11-11 22:47:29					1. Yes	4410	27	2. Male	2. Pentecostal/Born again		1. Single	3. Makerere University	4. Year 4	1. Yes	1. Friend	1	0	0	0		2. No
2023-11-11 22:44:11	2023-11-11 22:51:17					1. Yes	4401	28	2. Male	3. Catholic		1. Single	3. Makerere University	4. Year 4	1. Yes	2. Social media	0	1	0	0		1. Yes	1. ChatGPT	1	0	0	0	0	0	0	0	0	0		3. Completing assignments	0	0	1	0	0	0	0	0	0	0	0	0	0	0
2023-11-11 22:49:45	2023-11-11 23:00:32					1. Yes	4422	24	2. Male	3. Catholic		1. Single	3. Makerere University	4. Year 4	1. Yes	1. Friend	1	0	0	0		1. Yes	1. ChatGPT	1	0	0	0	0	0	0	0	0	0		1. Preparing for exams 2. Preparing for tutorials 3. Completing assignments 4. Research writing (e.g research proposal, manuscript writing e.t.c) 13. Non academic issues	1	1	1	1	0	0	0	0	0	0	0	0	1	0
2023-11-11 23:06:54	2023-11-11 23:13:52					1. Yes	4413	29	2. Male	1. Anglican/Protestant		3. Cohabiting	3. Makerere University	4. Year 4	1. Yes	2. Social media	0	1	0	0		1. Yes	1. ChatGPT	1	0	0	0	0	0	0	0	0	0		1. Preparing for exams 2. Preparing for tutorials 3. Completing assignments	1	1	1	0	0	0	0	0	0	0	0	0	0	0
2023-11-11 21:42:25	2023-11-11 23:31:23					1. Yes	4320	22	1. Female	5. Seventh Day Adventist		1. Single	3. Makerere University	3. Year 3	1. Yes	1. Friend	1	0	0	0		1. Yes	1. ChatGPT	1	0	0	0	0	0	0	0	0	0		8. Clinical decision making (e.g diagnosis)	0	0	0	0	0	0	0	1	0	0	0	0	0	0
2023-11-11 23:25:30	2023-11-11 23:39:26					1. Yes	4430	28	2. Male	3. Catholic		1. Single	3. Makerere University	4. Year 4	1. Yes	1. Friend	1	0	0	0		1. Yes	1. ChatGPT	1	0	0	0	0	0	0	0	0	0		2. Preparing for tutorials	0	1	0	0	0	0	0	0	0	0	0	0	0	0
2023-11-11 23:56:33	2023-11-12 00:24:45					1. Yes	2200721965	33	2. Male	2. Pentecostal/Born again		1. Single	3. Makerere University	4. Year 4	1. Yes	1. Friend	1	0	0	0		1. Yes	1. ChatGPT	1	0	0	0	0	0	0	0	0	0		2. Preparing for tutorials	0	1	0	0	0	0	0	0	0	0	0	0	0	0
2023-11-11 22:10:59	2023-11-12 01:22:39					1. Yes	4418	42	2. Male	3. Catholic		2. Married	3. Makerere University	4. Year 4	1. Yes	1. Friend 3. Lecturer	1	0	1	0		1. Yes	1. ChatGPT	1	0	0	0	0	0	0	0	0	0		1. Preparing for exams 2. Preparing for tutorials 3. Completing assignments 9. Proofreading written work and checking for grammar, punctuation and spelling errors 13. Non academic issues 15. Translating written work to different languages	1	1	1	0	0	0	0	0	1	0	0	0	1	1
2023-11-12 05:57:12	2023-11-12 06:04:31					1. Yes	4438	24	2. Male	3. Catholic		1. Single	3. Makerere University	4. Year 4	1. Yes	2. Social media	0	1	0	0		1. Yes	1. ChatGPT 4. Snapchat AI	1	0	0	1	0	0	0	0	0	0		2. Preparing for tutorials 3. Completing assignments	0	1	1	0	0	0	0	0	0	0	0	0	0	0
2023-11-11 23:44:59	2023-11-12 06:21:24					1. Yes	2200722219	43	1. Female	2. Pentecostal/Born again		2. Married	3. Makerere University	4. Year 4	1. Yes	3. Lecturer	0	0	1	0		1. Yes	1. ChatGPT	1	0	0	0	0	0	0	0	0	0		2. Preparing for tutorials 7. Creating power point slides 9. Proofreading written work and checking for grammar, punctuation and spelling errors	0	1	0	0	0	0	1	0	1	0	0	0	0	0
2023-11-12 06:42:49	2023-11-12 06:50:59					1. Yes	4404	22	1. Female	3. Catholic		1. Single	3. Makerere University	4. Year 4	1. Yes	1. Friend	1	0	0	0		1. Yes	1. ChatGPT 4. Snapchat AI	1	0	0	1	0	0	0	0	0	0		1. Preparing for exams 3. Completing assignments	1	0	1	0	0	0	0	0	0	0	0	0	0	0
2023-11-12 06:50:59	2023-11-12 06:56:05					1. Yes	4404	22	1. Female	3. Catholic		1. Single	3. Makerere University	4. Year 4	1. Yes	1. Friend	1	0	0	0		1. Yes	1. ChatGPT 4. Snapchat AI	1	0	0	1	0	0	0	0	0	0		1. Preparing for exams 3. Completing assignments	1	0	1	0	0	0	0	0	0	0	0	0	0	0
2023-11-12 07:27:31	2023-11-12 07:39:08					1. Yes	4426	32	2. Male	3. Catholic		2. Married	3. Makerere University	4. Year 4	1. Yes	1. Friend	1	0	0	0		1. Yes	1. ChatGPT	1	0	0	0	0	0	0	0	0	0		3. Completing assignments 11. Assist in replying to emails	0	0	1	0	0	0	0	0	0	0	1	0	0	0
2023-11-12 08:03:15	2023-11-12 08:15:44					1. Yes	4411	22	1. Female	3. Catholic		1. Single	3. Makerere University	4. Year 4	1. Yes	1. Friend	1	0	0	0		1. Yes	1. ChatGPT	1	0	0	0	0	0	0	0	0	0		1. Preparing for exams	1	0	0	0	0	0	0	0	0	0	0	0	0	0
2023-11-11 20:59:11	2023-11-12 08:49:01					1. Yes	4239	22	2. Male	2. Pentecostal/Born again		1. Single	3. Makerere University	2. Year 2	2. No							2. No
2023-11-12 08:49:01	2023-11-12 08:50:06					1. Yes	4239	22	2. Male	2. Pentecostal/Born again		1. Single	3. Makerere University	2. Year 2	1. Yes	1. Friend	1	0	0	0		2. No
2023-11-11 23:53:04	2023-11-12 09:43:24					1. Yes	4322	21	2. Male	6. Others	Born Again Christian	1. Single	3. Makerere University	3. Year 3	1. Yes	1. Friend 4. Other	1	0	0	1	Preacher	1. Yes	1. ChatGPT	1	0	0	0	0	0	0	0	0	0		2. Preparing for tutorials 3. Completing assignments 8. Clinical decision making (e.g diagnosis) 12. Summarizing information	0	1	1	0	0	0	0	1	0	0	0	1	0	0
2023-11-12 15:36:27	2023-11-12 15:44:09					1. Yes	4510	23	1. Female	1. Anglican/Protestant		1. Single	3. Makerere University	5. Year 5	1. Yes	1. Friend	1	0	0	0		1. Yes	1. ChatGPT 4. Snapchat AI 10. Other	1	0	0	1	0	0	0	0	0	1	Tinywow	3. Completing assignments 7. Creating power point slides 12. Summarizing information 13. Non academic issues	0	0	1	0	0	0	1	0	0	0	0	1	1	0
2023-11-12 19:31:06	2023-11-12 19:34:11					1. Yes	4432	28	2. Male	1. Anglican/Protestant		1. Single	3. Makerere University	4. Year 4	1. Yes	2. Social media	0	1	0	0		1. Yes	1. ChatGPT	1	0	0	0	0	0	0	0	0	0		1. Preparing for exams	1	0	0	0	0	0	0	0	0	0	0	0	0	0
2023-11-12 19:34:11	2023-11-12 19:38:52					1. Yes	44432	28	2. Male	1. Anglican/Protestant		1. Single	3. Makerere University	4. Year 4	1. Yes	2. Social media	0	1	0	0		1. Yes	1. ChatGPT	1	0	0	0	0	0	0	0	0	0		1. Preparing for exams	1	0	0	0	0	0	0	0	0	0	0	0	0	0
2023-11-12 20:57:36	2023-11-12 21:22:00					1. Yes	4407	24	1. Female	5. Seventh Day Adventist		1. Single	3. Makerere University	4. Year 4	1. Yes	1. Friend	1	0	0	0		1. Yes	1. ChatGPT	1	0	0	0	0	0	0	0	0	0		1. Preparing for exams 2. Preparing for tutorials 3. Completing assignments 8. Clinical decision making (e.g diagnosis)	1	1	1	0	0	0	0	1	0	0	0	0	0	0
2023-11-13 10:55:48	2023-11-13 10:59:05					1. Yes	4414	23	2. Male	3. Catholic		1. Single	3. Makerere University	4. Year 4	1. Yes	1. Friend	1	0	0	0		2. No
2023-11-11 21:48:49	2023-11-13 13:08:59					1. Yes	4417	23	2. Male	3. Catholic		1. Single	3. Makerere University	4. Year 4	1. Yes	1. Friend	1	0	0	0		1. Yes	1. ChatGPT	1	0	0	0	0	0	0	0	0	0		1. Preparing for exams 2. Preparing for tutorials 3. Completing assignments 4. Research writing (e.g research proposal, manuscript writing e.t.c) 7. Creating power point slides	1	1	1	1	0	0	1	0	0	0	0	0	0	0
2023-11-13 14:20:16	2023-11-13 14:27:56					1. Yes	1800403332	25	2. Male	2. Pentecostal/Born again		1. Single	2. Busitema University	5. Year 5	1. Yes	2. Social media	0	1	0	0		1. Yes	1. ChatGPT	1	0	0	0	0	0	0	0	0	0		2. Preparing for tutorials 3. Completing assignments 13. Non academic issues	0	1	1	0	0	0	0	0	0	0	0	0	1	0
2023-11-13 16:15:28	2023-11-13 16:17:05					1. Yes	4304	22	2. Male	3. Catholic		1. Single	3. Makerere University	3. Year 3	1. Yes	4. Other	0	0	0	1	Research	2. No
2023-11-13 16:26:50	2023-11-13 16:35:07					1. Yes	4328	23	2. Male	1. Anglican/Protestant		1. Single	3. Makerere University	3. Year 3	1. Yes	2. Social media	0	1	0	0		1. Yes	1. ChatGPT 4. Snapchat AI	1	0	0	1	0	0	0	0	0	0		6. Transcription 9. Proofreading written work and checking for grammar, punctuation and spelling errors 12. Summarizing information 13. Non academic issues	0	0	0	0	0	1	0	0	1	0	0	1	1	0
2023-11-13 17:31:57	2023-11-13 17:36:29					1. Yes	200280066884087	21	2. Male	5. Seventh Day Adventist		1. Single	4. Mbarara University of Science and Technology	1. Year 1	1. Yes	2. Social media	0	1	0	0		1. Yes	3. Bing AI	0	0	1	0	0	0	0	0	0	0		3. Completing assignments	0	0	1	0	0	0	0	0	0	0	0	0	0	0
2023-11-13 17:36:55	2023-11-13 17:44:36					1. Yes	4309	32	2. Male	1. Anglican/Protestant		4. Divorced	3. Makerere University	3. Year 3	1. Yes	2. Social media	0	1	0	0		1. Yes	1. ChatGPT 2. BARD AI	1	1	0	0	0	0	0	0	0	0		5. Writing letters 12. Summarizing information 13. Non academic issues	0	0	0	0	1	0	0	0	0	0	0	1	1	0
2023-11-13 17:56:22	2023-11-13 18:02:52					1. Yes	4341	21	1. Female	2. Pentecostal/Born again		1. Single	3. Makerere University	3. Year 3	1. Yes	1. Friend	1	0	0	0		1. Yes	1. ChatGPT 4. Snapchat AI 5. Desktop AI	1	0	0	1	1	0	0	0	0	0		2. Preparing for tutorials 5. Writing letters 8. Clinical decision making (e.g diagnosis)	0	1	0	0	1	0	0	1	0	0	0	0	0	0
2023-11-13 18:40:46	2023-11-13 18:48:22					1. Yes	2200706334	21	1. Female	3. Catholic		1. Single	3. Makerere University	2. Year 2	1. Yes	1. Friend	1	0	0	0		1. Yes	1. ChatGPT 4. Snapchat AI	1	0	0	1	0	0	0	0	0	0		1. Preparing for exams 3. Completing assignments 12. Summarizing information	1	0	1	0	0	0	0	0	0	0	0	1	0	0
2023-11-14 07:23:35	2023-11-14 07:30:32					1. Yes	4534	31	2. Male	1. Anglican/Protestant		1. Single	3. Makerere University	5. Year 5	1. Yes	2. Social media	0	1	0	0		1. Yes	1. ChatGPT	1	0	0	0	0	0	0	0	0	0		3. Completing assignments	0	0	1	0	0	0	0	0	0	0	0	0	0	0
2023-11-14 09:12:20	2023-11-14 09:22:53					1. Yes	4211	21	2. Male	1. Anglican/Protestant		1. Single	3. Makerere University	2. Year 2	1. Yes	1. Friend	1	0	0	0		1. Yes	3. Bing AI 10. Other	0	0	1	0	0	0	0	0	0	1	ChatBot	2. Preparing for tutorials	0	1	0	0	0	0	0	0	0	0	0	0	0	0
2023-11-14 09:23:44	2023-11-14 09:36:18					1. Yes	4211	21	2. Male	1. Anglican/Protestant		1. Single	3. Makerere University	2. Year 2	2. No							2. No
2023-11-14 09:36:19	2023-11-14 09:39:25					1. Yes	4175	24	2. Male	3. Catholic		1. Single	3. Makerere University	3. Year 3	1. Yes	1. Friend	1	0	0	0		2. No
2023-11-14 09:42:51	2023-11-14 09:50:23					1. Yes	4213	20	1. Female	3. Catholic		1. Single	3. Makerere University	2. Year 2	1. Yes	1. Friend 2. Social media	1	1	0	0		1. Yes	3. Bing AI 4. Snapchat AI	0	0	1	1	0	0	0	0	0	0		3. Completing assignments 4. Research writing (e.g research proposal, manuscript writing e.t.c) 5. Writing letters 13. Non academic issues	0	0	1	1	1	0	0	0	0	0	0	0	1	0
2023-11-14 09:56:46	2023-11-14 10:05:08					1. Yes	4214	21	1. Female	1. Anglican/Protestant		1. Single	3. Makerere University	2. Year 2	1. Yes	1. Friend	1	0	0	0		1. Yes	1. ChatGPT 4. Snapchat AI	1	0	0	1	0	0	0	0	0	0		1. Preparing for exams 2. Preparing for tutorials 3. Completing assignments	1	1	1	0	0	0	0	0	0	0	0	0	0	0
2023-11-14 11:20:38	2023-11-14 11:30:35					1. Yes	2200722654	20	1. Female	3. Catholic		1. Single	3. Makerere University	2. Year 2	1. Yes	2. Social media	0	1	0	0		1. Yes	1. ChatGPT 4. Snapchat AI	1	0	0	1	0	0	0	0	0	0		2. Preparing for tutorials 3. Completing assignments 4. Research writing (e.g research proposal, manuscript writing e.t.c) 5. Writing letters 8. Clinical decision making (e.g diagnosis) 11. Assist in replying to emails 13. Non academic issues 15. Translating written work to different languages	0	1	1	1	1	0	0	1	0	0	1	0	1	1
2023-11-14 11:30:35	2023-11-14 11:34:51					1. Yes	4220	20	1. Female	3. Catholic		1. Single	3. Makerere University	2. Year 2	1. Yes	2. Social media	0	1	0	0		1. Yes	1. ChatGPT 4. Snapchat AI	1	0	0	1	0	0	0	0	0	0		2. Preparing for tutorials 3. Completing assignments 4. Research writing (e.g research proposal, manuscript writing e.t.c) 5. Writing letters 8. Clinical decision making (e.g diagnosis) 11. Assist in replying to emails 13. Non academic issues 15. Translating written work to different languages	0	1	1	1	1	0	0	1	0	0	1	0	1	1
2023-11-14 11:46:32	2023-11-14 11:49:13					1. Yes	4235	21	2. Male	3. Catholic		1. Single	3. Makerere University	2. Year 2	1. Yes	1. Friend	1	0	0	0		1. Yes	1. ChatGPT	1	0	0	0	0	0	0	0	0	0		1. Preparing for exams 2. Preparing for tutorials 13. Non academic issues	1	1	0	0	0	0	0	0	0	0	0	0	1	0
2023-11-14 11:51:49	2023-11-14 11:58:27					1. Yes	4202	21	1. Female	2. Pentecostal/Born again		1. Single	3. Makerere University	2. Year 2	1. Yes	1. Friend	1	0	0	0		1. Yes	1. ChatGPT 4. Snapchat AI	1	0	0	1	0	0	0	0	0	0		2. Preparing for tutorials	0	1	0	0	0	0	0	0	0	0	0	0	0	0
2023-11-14 12:03:41	2023-11-14 12:11:24					1. Yes	4206	20	1. Female	2. Pentecostal/Born again		1. Single	3. Makerere University	2. Year 2	1. Yes	2. Social media	0	1	0	0		1. Yes	1. ChatGPT 4. Snapchat AI	1	0	0	1	0	0	0	0	0	0		2. Preparing for tutorials 8. Clinical decision making (e.g diagnosis) 11. Assist in replying to emails	0	1	0	0	0	0	0	1	0	0	1	0	0	0
2023-11-14 12:18:02	2023-11-14 12:25:19					1. Yes	4232	23	1. Female	2. Pentecostal/Born again		1. Single	3. Makerere University	2. Year 2	1. Yes	1. Friend	1	0	0	0		1. Yes	1. ChatGPT	1	0	0	0	0	0	0	0	0	0		1. Preparing for exams 2. Preparing for tutorials 3. Completing assignments 4. Research writing (e.g research proposal, manuscript writing e.t.c)	1	1	1	1	0	0	0	0	0	0	0	0	0	0
2023-11-14 12:28:48	2023-11-14 12:33:33					1. Yes	4201	20	2. Male	1. Anglican/Protestant		1. Single	3. Makerere University	2. Year 2	1. Yes	1. Friend	1	0	0	0		1. Yes	1. ChatGPT 4. Snapchat AI	1	0	0	1	0	0	0	0	0	0		1. Preparing for exams 2. Preparing for tutorials	1	1	0	0	0	0	0	0	0	0	0	0	0	0
2023-11-14 12:34:34	2023-11-14 12:37:47					1. Yes	4216	22	2. Male	1. Anglican/Protestant		1. Single	3. Makerere University	2. Year 2	1. Yes	1. Friend 2. Social media	1	1	0	0		1. Yes	1. ChatGPT	1	0	0	0	0	0	0	0	0	0		1. Preparing for exams 2. Preparing for tutorials 3. Completing assignments	1	1	1	0	0	0	0	0	0	0	0	0	0	0
2023-11-14 12:47:14	2023-11-14 12:53:08					1. Yes	4230	30	2. Male	2. Pentecostal/Born again		2. Married	3. Makerere University	2. Year 2	1. Yes	2. Social media	0	1	0	0		1. Yes	1. ChatGPT	1	0	0	0	0	0	0	0	0	0		3. Completing assignments 4. Research writing (e.g research proposal, manuscript writing e.t.c) 12. Summarizing information	0	0	1	1	0	0	0	0	0	0	0	1	0	0
2023-11-14 13:07:13	2023-11-14 13:17:11					1. Yes	4205	27	1. Female	3. Catholic		1. Single	3. Makerere University	2. Year 2	1. Yes	1. Friend	1	0	0	0		1. Yes	1. ChatGPT	1	0	0	0	0	0	0	0	0	0		2. Preparing for tutorials 3. Completing assignments 12. Summarizing information	0	1	1	0	0	0	0	0	0	0	0	1	0	0
2023-11-14 14:25:49	2023-11-14 14:44:27					1. Yes	4229	20	1. Female	1. Anglican/Protestant		1. Single	3. Makerere University	2. Year 2	1. Yes	1. Friend 2. Social media	1	1	0	0		1. Yes	1. ChatGPT	1	0	0	0	0	0	0	0	0	0		2. Preparing for tutorials 3. Completing assignments 4. Research writing (e.g research proposal, manuscript writing e.t.c) 12. Summarizing information 13. Non academic issues	0	1	1	1	0	0	0	0	0	0	0	1	1	0
2023-11-14 15:11:19	2023-11-14 15:19:59					1. Yes	4129	19	1. Female	2. Pentecostal/Born again		1. Single	3. Makerere University	1. Year 1	1. Yes	1. Friend	1	0	0	0		1. Yes	1. ChatGPT 4. Snapchat AI	1	0	0	1	0	0	0	0	0	0		2. Preparing for tutorials 5. Writing letters	0	1	0	0	1	0	0	0	0	0	0	0	0	0
2023-11-09 09:39:16	2023-11-14 15:26:19					1. Yes	4134	19	1. Female	3. Catholic		1. Single	3. Makerere University	1. Year 1	1. Yes	1. Friend	1	0	0	0		1. Yes	1. ChatGPT	1	0	0	0	0	0	0	0	0	0		16. Other	0	0	0	0	0	0	0	0	0	0	0	0	0	0
2023-11-14 15:18:12	2023-11-14 15:28:23					1. Yes	4144	20	1. Female	5. Seventh Day Adventist		1. Single	3. Makerere University	1. Year 1	1. Yes	1. Friend	1	0	0	0		1. Yes	1. ChatGPT	1	0	0	0	0	0	0	0	0	0		2. Preparing for tutorials	0	1	0	0	0	0	0	0	0	0	0	0	0	0
2023-11-14 15:19:41	2023-11-14 15:30:39					1. Yes	4105	22	1. Female	3. Catholic		1. Single	3. Makerere University	1. Year 1	1. Yes	2. Social media	0	1	0	0		1. Yes	1. ChatGPT 4. Snapchat AI	1	0	0	1	0	0	0	0	0	0		2. Preparing for tutorials 3. Completing assignments 12. Summarizing information 13. Non academic issues	0	1	1	0	0	0	0	0	0	0	0	1	1	0
2023-11-14 16:09:44	2023-11-14 16:13:41					1. Yes	4132	20	1. Female	2. Pentecostal/Born again		1. Single	3. Makerere University	1. Year 1	1. Yes	2. Social media	0	1	0	0		2. No
2023-11-14 16:09:39	2023-11-14 16:14:05					1. Yes	4117	30	2. Male	3. Catholic		2. Married	3. Makerere University	1. Year 1	1. Yes	1. Friend	1	0	0	0		2. No
2023-11-14 16:13:42	2023-11-14 16:15:23					1. Yes	4132	20	1. Female	2. Pentecostal/Born again		1. Single	3. Makerere University	1. Year 1	1. Yes	2. Social media	0	1	0	0		2. No
2023-11-14 16:14:05	2023-11-14 16:15:44					1. Yes	4117	30	2. Male	3. Catholic		2. Married	3. Makerere University	1. Year 1	1. Yes	1. Friend	1	0	0	0		2. No
2023-11-03 19:18:39	2023-11-14 18:04:52					1. Yes	2300700091	20	1. Female	5. Seventh Day Adventist		1. Single	3. Makerere University	1. Year 1	1. Yes	1. Friend	1	0	0	0		1. Yes	1. ChatGPT	1	0	0	0	0	0	0	0	0	0		2. Preparing for tutorials 3. Completing assignments	0	1	1	0	0	0	0	0	0	0	0	0	0	0
2023-11-14 18:49:18	2023-11-14 19:00:40					1. Yes	4121	21	2. Male	4. Muslim		1. Single	3. Makerere University	1. Year 1	1. Yes	1. Friend	1	0	0	0		1. Yes	1. ChatGPT	1	0	0	0	0	0	0	0	0	0		3. Completing assignments	0	0	1	0	0	0	0	0	0	0	0	0	0	0
2023-11-14 18:04:53	2023-11-14 21:06:22					1. Yes	4101	20	1. Female	5. Seventh Day Adventist		1. Single	3. Makerere University	1. Year 1	1. Yes	1. Friend	1	0	0	0		1. Yes	1. ChatGPT	1	0	0	0	0	0	0	0	0	0		2. Preparing for tutorials 3. Completing assignments	0	1	1	0	0	0	0	0	0	0	0	0	0	0
2023-11-14 21:52:03	2023-11-14 22:02:23					1. Yes	4202	21	2. Male	1. Anglican/Protestant		1. Single	3. Makerere University	2. Year 2	1. Yes	1. Friend	1	0	0	0		1. Yes	1. ChatGPT 2. BARD AI 4. Snapchat AI	1	1	0	1	0	0	0	0	0	0		4. Research writing (e.g research proposal, manuscript writing e.t.c)	0	0	0	1	0	0	0	0	0	0	0	0	0	0
2023-11-15 08:57:24	2023-11-15 09:02:28					1. Yes	4141	21	2. Male	6. Others	Hindu	1. Single	3. Makerere University	1. Year 1	1. Yes	1. Friend	1	0	0	0		1. Yes	1. ChatGPT	1	0	0	0	0	0	0	0	0	0		1. Preparing for exams	1	0	0	0	0	0	0	0	0	0	0	0	0	0
2023-11-15 09:53:16	2023-11-15 10:02:47					1. Yes	4203	19	1. Female	4. Muslim		1. Single	3. Makerere University	2. Year 2	1. Yes	1. Friend	1	0	0	0		1. Yes	1. ChatGPT 3. Bing AI	1	0	1	0	0	0	0	0	0	0		1. Preparing for exams 2. Preparing for tutorials	1	1	0	0	0	0	0	0	0	0	0	0	0	0
2023-11-15 09:53:20	2023-11-15 10:02:56					1. Yes	106	21	1. Female	3. Catholic		1. Single	3. Makerere University	2. Year 2	1. Yes	1. Friend	1	0	0	0		1. Yes	1. ChatGPT	1	0	0	0	0	0	0	0	0	0		3. Completing assignments	0	0	1	0	0	0	0	0	0	0	0	0	0	0
2023-11-15 09:52:48	2023-11-15 10:03:42					1. Yes	4226	21	2. Male	1. Anglican/Protestant		1. Single	3. Makerere University	2. Year 2	1. Yes	1. Friend 2. Social media	1	1	0	0		1. Yes	1. ChatGPT 3. Bing AI 9. Quill bot AI	1	0	1	0	0	0	0	0	1	0		1. Preparing for exams 2. Preparing for tutorials 3. Completing assignments 4. Research writing (e.g research proposal, manuscript writing e.t.c) 5. Writing letters	1	1	1	1	1	0	0	0	0	0	0	0	0	0
2023-11-15 09:55:03	2023-11-15 10:07:17					1. Yes	4207	22	1. Female	3. Catholic		1. Single	3. Makerere University	2. Year 2	1. Yes	1. Friend	1	0	0	0		1. Yes	1. ChatGPT	1	0	0	0	0	0	0	0	0	0		1. Preparing for exams 2. Preparing for tutorials 3. Completing assignments	1	1	1	0	0	0	0	0	0	0	0	0	0	0
2023-11-15 10:02:56	2023-11-15 10:10:02					1. Yes	4243	21	1. Female	3. Catholic		1. Single	3. Makerere University	2. Year 2	1. Yes	1. Friend	1	0	0	0		1. Yes	1. ChatGPT	1	0	0	0	0	0	0	0	0	0		3. Completing assignments	0	0	1	0	0	0	0	0	0	0	0	0	0	0
2023-11-15 09:59:57	2023-11-15 10:10:49					1. Yes	4234	29	2. Male	2. Pentecostal/Born again		2. Married	3. Makerere University	2. Year 2	1. Yes	3. Lecturer	0	0	1	0		1. Yes	1. ChatGPT	1	0	0	0	0	0	0	0	0	0		2. Preparing for tutorials 3. Completing assignments	0	1	1	0	0	0	0	0	0	0	0	0	0	0
2023-11-15 10:14:24	2023-11-15 10:15:40					1. Yes	4210	21	2. Male	3. Catholic		1. Single	3. Makerere University	2. Year 2	1. Yes	2. Social media	0	1	0	0		2. No
2023-11-15 10:15:40	2023-11-15 10:18:54					1. Yes	4210	21	2. Male	3. Catholic		1. Single	3. Makerere University	2. Year 2	1. Yes	2. Social media	0	1	0	0		1. Yes	1. ChatGPT	1	0	0	0	0	0	0	0	0	0		2. Preparing for tutorials 15. Translating written work to different languages	0	1	0	0	0	0	0	0	0	0	0	0	0	1
2023-11-15 10:23:13	2023-11-15 10:35:37					1. Yes	4120	20	1. Female	1. Anglican/Protestant		1. Single	3. Makerere University	1. Year 1	1. Yes	1. Friend	1	0	0	0		1. Yes	1. ChatGPT 4. Snapchat AI 5. Desktop AI	1	0	0	1	1	0	0	0	0	0		1. Preparing for exams 2. Preparing for tutorials 5. Writing letters 13. Non academic issues	1	1	0	0	1	0	0	0	0	0	0	0	1	0
2023-11-15 13:37:16	2023-11-15 13:48:07					1. Yes	4244	20	1. Female	2. Pentecostal/Born again		1. Single	3. Makerere University	2. Year 2	1. Yes	1. Friend	1	0	0	0		1. Yes	1. ChatGPT	1	0	0	0	0	0	0	0	0	0		12. Summarizing information	0	0	0	0	0	0	0	0	0	0	0	1	0	0
2023-11-14 11:49:13	2023-11-15 14:06:30					1. Yes	4235	21	2. Male	3. Catholic		1. Single	3. Makerere University	2. Year 2	1. Yes	1. Friend	1	0	0	0		1. Yes	1. ChatGPT	1	0	0	0	0	0	0	0	0	0		1. Preparing for exams 2. Preparing for tutorials 13. Non academic issues	1	1	0	0	0	0	0	0	0	0	0	0	1	0
2023-11-15 14:44:20	2023-11-15 14:49:25					1. Yes	3319	22	2. Male	3. Catholic		1. Single	4. Mbarara University of Science and Technology	3. Year 3	1. Yes	1. Friend	1	0	0	0		1. Yes	1. ChatGPT	1	0	0	0	0	0	0	0	0	0		3. Completing assignments 13. Non academic issues	0	0	1	0	0	0	0	0	0	0	0	0	1	0
2023-11-15 16:29:55	2023-11-15 16:34:59					1. Yes	4405	22	2. Male	1. Anglican/Protestant		1. Single	3. Makerere University	4. Year 4	1. Yes	1. Friend	1	0	0	0		1. Yes	1. ChatGPT	1	0	0	0	0	0	0	0	0	0		1. Preparing for exams 2. Preparing for tutorials 3. Completing assignments 4. Research writing (e.g research proposal, manuscript writing e.t.c) 5. Writing letters 6. Transcription 12. Summarizing information	1	1	1	1	1	1	0	0	0	0	0	1	0	0
2023-11-15 18:32:12	2023-11-15 18:44:04					1. Yes	4123	21	2. Male	4. Muslim		1. Single	3. Makerere University	1. Year 1	1. Yes	1. Friend 4. Other	1	0	0	1	Also social media	1. Yes	1. ChatGPT 3. Bing AI	1	0	1	0	0	0	0	0	0	0		12. Summarizing information	0	0	0	0	0	0	0	0	0	0	0	1	0	0
2023-11-15 19:05:22	2023-11-15 19:07:33					1. Yes	4143	35	2. Male	4. Muslim		2. Married	3. Makerere University	1. Year 1	1. Yes	1. Friend	1	0	0	0		2. No
2023-11-15 19:07:34	2023-11-15 19:10:41					1. Yes	4143	36	2. Male	4. Muslim		2. Married	3. Makerere University	1. Year 1	2. No							2. No
2023-11-15 19:57:25	2023-11-15 20:02:45					1. Yes	4437	29	2. Male	1. Anglican/Protestant		1. Single	3. Makerere University	4. Year 4	1. Yes	1. Friend	1	0	0	0		1. Yes	1. ChatGPT 9. Quill bot AI	1	0	0	0	0	0	0	0	1	0		3. Completing assignments 4. Research writing (e.g research proposal, manuscript writing e.t.c)	0	0	1	1	0	0	0	0	0	0	0	0	0	0
2023-11-14 08:45:57	2023-11-16 00:33:58					1. Yes	4305	20	2. Male	1. Anglican/Protestant		1. Single	3. Makerere University	3. Year 3	1. Yes	1. Friend	1	0	0	0		1. Yes	1. ChatGPT	1	0	0	0	0	0	0	0	0	0		2. Preparing for tutorials	0	1	0	0	0	0	0	0	0	0	0	0	0	0
2023-11-16 09:31:23	2023-11-16 10:04:37					1. Yes	4231	22	1. Female	5. Seventh Day Adventist		1. Single	3. Makerere University	2. Year 2	1. Yes	1. Friend	1	0	0	0		1. Yes	1. ChatGPT 4. Snapchat AI	1	0	0	1	0	0	0	0	0	0		1. Preparing for exams 2. Preparing for tutorials 3. Completing assignments 9. Proofreading written work and checking for grammar, punctuation and spelling errors 10. Creating guidelines 12. Summarizing information 13. Non academic issues 15. Translating written work to different languages	1	1	1	0	0	0	0	0	1	1	0	1	1	1
2023-11-16 11:54:25	2023-11-16 12:05:26					1. Yes	4237	21	2. Male	2. Pentecostal/Born again		1. Single	3. Makerere University	2. Year 2	1. Yes	2. Social media	0	1	0	0		1. Yes	1. ChatGPT 3. Bing AI	1	0	1	0	0	0	0	0	0	0		1. Preparing for exams 2. Preparing for tutorials 3. Completing assignments 4. Research writing (e.g research proposal, manuscript writing e.t.c)	1	1	1	1	0	0	0	0	0	0	0	0	0	0
2023-11-16 15:56:27	2023-11-16 16:14:00					1. Yes	2200706586	22	1. Female	1. Anglican/Protestant		1. Single	3. Makerere University	2. Year 2	1. Yes	1. Friend	1	0	0	0		1. Yes	1. ChatGPT	1	0	0	0	0	0	0	0	0	0		1. Preparing for exams 2. Preparing for tutorials	1	1	0	0	0	0	0	0	0	0	0	0	0	0
2023-11-16 16:16:00	2023-11-16 16:22:54					1. Yes	4240	22	1. Female	1. Anglican/Protestant		1. Single	3. Makerere University	2. Year 2	1. Yes	1. Friend	1	0	0	0		1. Yes	1. ChatGPT	1	0	0	0	0	0	0	0	0	0		1. Preparing for exams 2. Preparing for tutorials	1	1	0	0	0	0	0	0	0	0	0	0	0	0
2023-11-02 14:07:29	2023-11-17 06:14:19					1. Yes	1515	24	2. Male	1. Anglican/Protestant		1. Single	2. Busitema University	5. Year 5	2. No							2. No
2023-11-14 12:11:24	2023-11-17 12:22:44					1. Yes	4206	20	1. Female	2. Pentecostal/Born again		1. Single	3. Makerere University	2. Year 2	1. Yes	2. Social media	0	1	0	0		1. Yes	4. Snapchat AI	0	0	0	1	0	0	0	0	0	0		2. Preparing for tutorials	0	1	0	0	0	0	0	0	0	0	0	0	0	0
2023-11-17 12:22:44	2023-11-17 12:26:18					1. Yes	4206	20	1. Female	2. Pentecostal/Born again		1. Single	3. Makerere University	2. Year 2	1. Yes	2. Social media	0	1	0	0		1. Yes	4. Snapchat AI	0	0	0	1	0	0	0	0	0	0		1. Preparing for exams 2. Preparing for tutorials 5. Writing letters	1	1	0	0	1	0	0	0	0	0	0	0	0	0
2023-11-14 15:14:53	2023-11-17 20:51:34					1. Yes	4122	20	2. Male	3. Catholic		1. Single	3. Makerere University	1. Year 1	1. Yes	1. Friend	1	0	0	0		1. Yes	1. ChatGPT 3. Bing AI	1	0	1	0	0	0	0	0	0	0		2. Preparing for tutorials	0	1	0	0	0	0	0	0	0	0	0	0	0	0
2023-11-17 20:29:59	2023-11-17 20:52:33					1. Yes	4443	37	1. Female	3. Catholic		2. Married	3. Makerere University	4. Year 4	1. Yes	1. Friend	1	0	0	0		1. Yes	1. ChatGPT	1	0	0	0	0	0	0	0	0	0		3. Completing assignments	0	0	1	0	0	0	0	0	0	0	0	0	0	0
2023-11-18 10:20:30	2023-11-18 10:28:16					1. Yes	2200705017	21	2. Male	1. Anglican/Protestant		1. Single	3. Makerere University	2. Year 2	1. Yes	2. Social media	0	1	0	0		1. Yes	1. ChatGPT	1	0	0	0	0	0	0	0	0	0		2. Preparing for tutorials 13. Non academic issues	0	1	0	0	0	0	0	0	0	0	0	0	1	0
2023-11-18 10:35:55	2023-11-18 10:38:27					1. Yes	4221	24	2. Male	1. Anglican/Protestant		1. Single	3. Makerere University	4. Year 4	1. Yes	2. Social media	0	1	0	0		1. Yes	1. ChatGPT	1	0	0	0	0	0	0	0	0	0		2. Preparing for tutorials 3. Completing assignments	0	1	1	0	0	0	0	0	0	0	0	0	0	0
2023-11-18 10:17:05	2023-11-18 10:54:15					1. Yes	2200706244	21	2. Male	3. Catholic		1. Single	3. Makerere University	2. Year 2	1. Yes	1. Friend	1	0	0	0		1. Yes	1. ChatGPT	1	0	0	0	0	0	0	0	0	0		3. Completing assignments	0	0	1	0	0	0	0	0	0	0	0	0	0	0
2023-11-18 13:56:16	2023-11-18 14:03:45					1. Yes	4511	24	2. Male	6. Others	Jehovah’s Witness	1. Single	3. Makerere University	5. Year 5	1. Yes	1. Friend 2. Social media	1	1	0	0		1. Yes	1. ChatGPT	1	0	0	0	0	0	0	0	0	0		3. Completing assignments	0	0	1	0	0	0	0	0	0	0	0	0	0	0
2023-11-18 14:01:04	2023-11-18 14:11:42					1. Yes	4516	24	1. Female	1. Anglican/Protestant		1. Single	3. Makerere University	5. Year 5	1. Yes	1. Friend	1	0	0	0		1. Yes	1. ChatGPT 3. Bing AI 4. Snapchat AI	1	0	1	1	0	0	0	0	0	0		1. Preparing for exams 4. Research writing (e.g research proposal, manuscript writing e.t.c) 13. Non academic issues 16. Other	1	0	0	1	0	0	0	0	0	0	0	0	1	0
2023-11-18 14:15:24	2023-11-18 14:19:51					1. Yes	4532	24	1. Female	1. Anglican/Protestant		1. Single	3. Makerere University	5. Year 5	1. Yes	1. Friend	1	0	0	0		1. Yes	1. ChatGPT	1	0	0	0	0	0	0	0	0	0		1. Preparing for exams 2. Preparing for tutorials 3. Completing assignments	1	1	1	0	0	0	0	0	0	0	0	0	0	0
2023-11-18 14:11:56	2023-11-18 14:23:13					1. Yes	4537	24	2. Male	3. Catholic		1. Single	3. Makerere University	5. Year 5	1. Yes	2. Social media	0	1	0	0		1. Yes	1. ChatGPT 2. BARD AI	1	1	0	0	0	0	0	0	0	0		1. Preparing for exams 2. Preparing for tutorials 3. Completing assignments 4. Research writing (e.g research proposal, manuscript writing e.t.c)	1	1	1	1	0	0	0	0	0	0	0	0	0	0
2023-11-18 14:42:56	2023-11-18 14:42:59					0. No
2023-11-18 15:01:25	2023-11-18 15:08:43					1. Yes	4218	27	1. Female	1. Anglican/Protestant		1. Single	3. Makerere University	2. Year 2	1. Yes	1. Friend	1	0	0	0		1. Yes	1. ChatGPT	1	0	0	0	0	0	0	0	0	0		2. Preparing for tutorials 3. Completing assignments	0	1	1	0	0	0	0	0	0	0	0	0	0	0
2023-11-18 15:59:10	2023-11-18 16:01:48					1. Yes	4204	21	2. Male	2. Pentecostal/Born again		1. Single	3. Makerere University	2. Year 2	1. Yes	1. Friend	1	0	0	0		1. Yes	1. ChatGPT	1	0	0	0	0	0	0	0	0	0		3. Completing assignments	0	0	1	0	0	0	0	0	0	0	0	0	0	0
2023-11-18 16:01:48	2023-11-18 16:03:07					1. Yes	4204	21	2. Male	2. Pentecostal/Born again		1. Single	3. Makerere University	2. Year 2	2. No							2. No
2023-11-18 16:03:07	2023-11-18 16:03:55					0. No
2023-11-18 16:03:55	2023-11-18 16:04:27					0. No
2023-11-18 16:04:27	2023-11-18 16:05:40					1. Yes	4205	22	1. Female	1. Anglican/Protestant		1. Single	3. Makerere University	2. Year 2	1. Yes	1. Friend	1	0	0	0		2. No
2023-11-18 16:05:40	2023-11-18 16:07:08					1. Yes	4205	22	1. Female	1. Anglican/Protestant		1. Single	3. Makerere University	2. Year 2	1. Yes	1. Friend	1	0	0	0		2. No
2023-11-18 16:07:08	2023-11-18 16:11:47					1. Yes	4207	20	1. Female	1. Anglican/Protestant		1. Single	3. Makerere University	2. Year 2	1. Yes	1. Friend	1	0	0	0		2. No
2023-11-18 16:11:47	2023-11-18 16:14:55					1. Yes	4212	21	2. Male	4. Muslim		1. Single	3. Makerere University	2. Year 2	1. Yes	1. Friend	1	0	0	0		1. Yes	1. ChatGPT	1	0	0	0	0	0	0	0	0	0		3. Completing assignments	0	0	1	0	0	0	0	0	0	0	0	0	0	0
2023-11-18 16:14:56	2023-11-18 16:17:32					1. Yes	4215	23	1. Female	3. Catholic		1. Single	3. Makerere University	2. Year 2	1. Yes	1. Friend	1	0	0	0		1. Yes	1. ChatGPT	1	0	0	0	0	0	0	0	0	0		2. Preparing for tutorials 3. Completing assignments 5. Writing letters	0	1	1	0	1	0	0	0	0	0	0	0	0	0
2023-11-18 16:17:32	2023-11-18 16:18:32					1. Yes	4217	25	2. Male	1. Anglican/Protestant		1. Single	3. Makerere University	2. Year 2	1. Yes	1. Friend	1	0	0	0		2. No
2023-11-18 16:18:32	2023-11-18 16:19:44					1. Yes	4218	24	1. Female	1. Anglican/Protestant		1. Single	3. Makerere University	2. Year 2	1. Yes	1. Friend	1	0	0	0		2. No
2023-11-18 16:19:44	2023-11-18 16:20:46					1. Yes	4219	22	1. Female	1. Anglican/Protestant		1. Single	3. Makerere University	2. Year 2	1. Yes	1. Friend	1	0	0	0		2. No
2023-11-18 16:20:47	2023-11-18 16:21:41					1. Yes	4221	24	2. Male	1. Anglican/Protestant		1. Single	3. Makerere University	2. Year 2	1. Yes	1. Friend	1	0	0	0		2. No
2023-11-18 16:21:41	2023-11-18 16:22:50					1. Yes	4222	22	2. Male	1. Anglican/Protestant		1. Single	3. Makerere University	2. Year 2	1. Yes	1. Friend	1	0	0	0		2. No
2023-11-18 16:22:50	2023-11-18 16:24:31					1. Yes	4223	23	2. Male	4. Muslim		1. Single	3. Makerere University	2. Year 2	1. Yes	1. Friend	1	0	0	0		2. No
2023-11-18 16:24:32	2023-11-18 16:26:25					1. Yes	4225	22	2. Male	1. Anglican/Protestant		1. Single	3. Makerere University	2. Year 2	1. Yes	1. Friend	1	0	0	0		2. No
2023-11-18 16:26:25	2023-11-18 16:27:20					1. Yes	4225	23	2. Male	1. Anglican/Protestant		1. Single	3. Makerere University	2. Year 2	1. Yes	1. Friend	1	0	0	0		2. No
2023-11-18 16:27:20	2023-11-18 16:28:18					1. Yes	4227	21	1. Female	1. Anglican/Protestant		1. Single	3. Makerere University	2. Year 2	1. Yes	1. Friend	1	0	0	0		2. No
2023-11-18 16:28:18	2023-11-18 16:30:18					1. Yes	4229	22	1. Female	1. Anglican/Protestant		1. Single	3. Makerere University	2. Year 2	1. Yes	1. Friend	1	0	0	0		1. Yes	1. ChatGPT	1	0	0	0	0	0	0	0	0	0		1. Preparing for exams 2. Preparing for tutorials 3. Completing assignments	1	1	1	0	0	0	0	0	0	0	0	0	0	0
2023-11-18 16:30:18	2023-11-18 16:31:47					1. Yes	4231	21	1. Female	1. Anglican/Protestant		1. Single	3. Makerere University	2. Year 2	1. Yes	1. Friend	1	0	0	0		2. No
2023-11-18 16:31:47	2023-11-18 16:33:03					1. Yes	4233	23	2. Male	1. Anglican/Protestant		1. Single	3. Makerere University	2. Year 2	1. Yes	1. Friend	1	0	0	0		2. No
2023-11-18 16:30:36	2023-11-18 16:35:39					1. Yes	4119	21	2. Male	3. Catholic		1. Single	3. Makerere University	1. Year 1	1. Yes	1. Friend	1	0	0	0		1. Yes	1. ChatGPT	1	0	0	0	0	0	0	0	0	0		1. Preparing for exams 2. Preparing for tutorials 4. Research writing (e.g research proposal, manuscript writing e.t.c)	1	1	0	1	0	0	0	0	0	0	0	0	0	0
2023-11-18 16:33:03	2023-11-18 16:36:03					1. Yes	4238	21	1. Female	1. Anglican/Protestant		1. Single	3. Makerere University	2. Year 2	1. Yes	1. Friend	1	0	0	0		1. Yes	1. ChatGPT	1	0	0	0	0	0	0	0	0	0		1. Preparing for exams 2. Preparing for tutorials 3. Completing assignments	1	1	1	0	0	0	0	0	0	0	0	0	0	0
2023-11-18 16:36:03	2023-11-18 16:37:15					1. Yes	4240	22	1. Female	1. Anglican/Protestant		1. Single	3. Makerere University	2. Year 2	1. Yes	1. Friend	1	0	0	0		2. No
2023-11-18 16:37:15	2023-11-18 16:38:19					1. Yes	4241	22	2. Male	1. Anglican/Protestant		1. Single	3. Makerere University	2. Year 2	1. Yes	1. Friend	1	0	0	0		2. No
2023-11-18 16:38:19	2023-11-18 16:40:35					1. Yes	4242	23	2. Male	1. Anglican/Protestant		1. Single	1. Gulu University	2. Year 2	1. Yes	1. Friend	1	0	0	0		1. Yes	1. ChatGPT	1	0	0	0	0	0	0	0	0	0		3. Completing assignments	0	0	1	0	0	0	0	0	0	0	0	0	0	0
2023-11-18 16:40:35	2023-11-18 16:41:19					1. Yes	4244	22	1. Female	3. Catholic		1. Single	3. Makerere University	2. Year 2	1. Yes	1. Friend	1	0	0	0		2. No
2023-11-19 09:05:07	2023-11-19 09:08:59					1. Yes	4110	20	2. Male	3. Catholic		1. Single	3. Makerere University	1. Year 1	1. Yes	1. Friend	1	0	0	0		1. Yes	3. Bing AI	0	0	1	0	0	0	0	0	0	0		2. Preparing for tutorials	0	1	0	0	0	0	0	0	0	0	0	0	0	0
2023-11-19 23:13:37	2023-11-19 23:17:57					1. Yes	4112	17	1. Female	6. Others	Hindu	1. Single	3. Makerere University	1. Year 1	1. Yes	1. Friend	1	0	0	0		1. Yes	1. ChatGPT 4. Snapchat AI	1	0	0	1	0	0	0	0	0	0		1. Preparing for exams 11. Assist in replying to emails 13. Non academic issues 15. Translating written work to different languages	1	0	0	0	0	0	0	0	0	0	1	0	1	1
2023-11-19 23:19:40	2023-11-19 23:22:47					1. Yes	4128	21	2. Male	1. Anglican/Protestant		1. Single	3. Makerere University	1. Year 1	1. Yes	1. Friend	1	0	0	0		1. Yes	1. ChatGPT 3. Bing AI 4. Snapchat AI 8. Jasper AI	1	0	1	1	0	0	0	1	0	0		2. Preparing for tutorials 3. Completing assignments 13. Non academic issues	0	1	1	0	0	0	0	0	0	0	0	0	1	0
2023-11-19 23:22:47	2023-11-19 23:28:46					1. Yes	4128	20	2. Male	3. Catholic		1. Single	3. Makerere University	1. Year 1	1. Yes	2. Social media	0	1	0	0		1. Yes	1. ChatGPT 3. Bing AI 5. Desktop AI	1	0	1	0	1	0	0	0	0	0		2. Preparing for tutorials 3. Completing assignments 7. Creating power point slides 13. Non academic issues	0	1	1	0	0	0	1	0	0	0	0	0	1	0
2023-11-19 09:08:59	2023-11-19 23:37:49					1. Yes	4110	20	2. Male	3. Catholic		1. Single	3. Makerere University	2. Year 2	1. Yes	1. Friend	1	0	0	0		1. Yes	3. Bing AI	0	0	1	0	0	0	0	0	0	0		2. Preparing for tutorials	0	1	0	0	0	0	0	0	0	0	0	0	0	0
2023-11-19 23:41:42	2023-11-19 23:48:34					1. Yes	4137	20	2. Male	4. Muslim		1. Single	3. Makerere University	1. Year 1	1. Yes	2. Social media	0	1	0	0		1. Yes	1. ChatGPT 4. Snapchat AI 9. Quill bot AI	1	0	0	1	0	0	0	0	1	0		1. Preparing for exams 3. Completing assignments 4. Research writing (e.g research proposal, manuscript writing e.t.c) 13. Non academic issues	1	0	1	1	0	0	0	0	0	0	0	0	1	0
2023-11-19 23:40:36	2023-11-19 23:49:06					1. Yes	491	26	2. Male	5. Seventh Day Adventist		1. Single	3. Makerere University	1. Year 1	1. Yes	2. Social media	0	1	0	0		1. Yes	1. ChatGPT	1	0	0	0	0	0	0	0	0	0		2. Preparing for tutorials	0	1	0	0	0	0	0	0	0	0	0	0	0	0
2023-11-19 23:48:34	2023-11-19 23:50:50					1. Yes	4126	21	2. Male	3. Catholic		1. Single	3. Makerere University	1. Year 1	2. No							2. No
2023-11-19 23:42:38	2023-11-20 00:08:32					1. Yes	4118	30	2. Male	3. Catholic		2. Married	3. Makerere University	1. Year 1	1. Yes	4. Other	0	0	0	1	Wife	1. Yes	1. ChatGPT	1	0	0	0	0	0	0	0	0	0		1. Preparing for exams	1	0	0	0	0	0	0	0	0	0	0	0	0	0
2023-11-20 06:06:20	2023-11-20 06:17:49					1. Yes	4113	23	1. Female	5. Seventh Day Adventist		1. Single	3. Makerere University	1. Year 1	1. Yes	1. Friend	1	0	0	0		1. Yes	1. ChatGPT	1	0	0	0	0	0	0	0	0	0		3. Completing assignments	0	0	1	0	0	0	0	0	0	0	0	0	0	0
2023-11-20 13:01:07	2023-11-20 13:14:57					1. Yes	4131	20	1. Female	5. Seventh Day Adventist		1. Single	3. Makerere University	1. Year 1	1. Yes	1. Friend	1	0	0	0		1. Yes	1. ChatGPT	1	0	0	0	0	0	0	0	0	0		3. Completing assignments	0	0	1	0	0	0	0	0	0	0	0	0	0	0
2023-11-20 14:18:46	2023-11-20 14:20:18					1. Yes	4210	21	1. Female	3. Catholic		1. Single	3. Makerere University	2. Year 2	1. Yes	2. Social media	0	1	0	0		2. No
2023-11-20 14:20:18	2023-11-20 14:22:12					1. Yes	4210	21	2. Male	3. Catholic		1. Single	3. Makerere University	2. Year 2	1. Yes	2. Social media	0	1	0	0		1. Yes	1. ChatGPT	1	0	0	0	0	0	0	0	0	0		1. Preparing for exams 10. Creating guidelines	1	0	0	0	0	0	0	0	0	1	0	0	0	0
2023-11-20 20:08:00	2023-11-20 20:14:02					1. Yes	4541	23	2. Male	1. Anglican/Protestant		1. Single	3. Makerere University	5. Year 5	1. Yes	1. Friend	1	0	0	0		1. Yes	1. ChatGPT 2. BARD AI 4. Snapchat AI	1	1	0	1	0	0	0	0	0	0		2. Preparing for tutorials 3. Completing assignments	0	1	1	0	0	0	0	0	0	0	0	0	0	0
2023-11-21 06:20:38	2023-11-21 06:29:10					1. Yes	4525	23	1. Female	2. Pentecostal/Born again		1. Single	3. Makerere University	5. Year 5	1. Yes	1. Friend 2. Social media	1	1	0	0		1. Yes	1. ChatGPT 2. BARD AI	1	1	0	0	0	0	0	0	0	0		1. Preparing for exams 3. Completing assignments 5. Writing letters	1	0	1	0	1	0	0	0	0	0	0	0	0	0
2023-11-09 14:54:29	2023-11-21 17:58:24					1. Yes	3119	20	1. Female	2. Pentecostal/Born again		1. Single	4. Mbarara University of Science and Technology	1. Year 1	1. Yes	1. Friend	1	0	0	0		1. Yes	1. ChatGPT	1	0	0	0	0	0	0	0	0	0		3. Completing assignments 4. Research writing (e.g research proposal, manuscript writing e.t.c) 13. Non academic issues	0	0	1	1	0	0	0	0	0	0	0	0	1	0
2023-11-06 19:15:59	2023-11-21 19:14:17					1. Yes	4513	28	2. Male	2. Pentecostal/Born again		1. Single	3. Makerere University	5. Year 5	1. Yes	1. Friend	1	0	0	0		1. Yes	1. ChatGPT	1	0	0	0	0	0	0	0	0	0		16. Other	0	0	0	0	0	0	0	0	0	0	0	0	0	0
2023-11-21 19:14:18	2023-11-21 19:20:33					1. Yes	4513	28	2. Male	2. Pentecostal/Born again		1. Single	3. Makerere University	5. Year 5	1. Yes	1. Friend	1	0	0	0		1. Yes	1. ChatGPT	1	0	0	0	0	0	0	0	0	0		1. Preparing for exams	1	0	0	0	0	0	0	0	0	0	0	0	0	0
[truncated: 92 more columns]
